# Supplementary material for: Vegetation type is an important predictor of the arctic summer land surface energy budget
Source: Nat Commun. 2022 Oct 31;13:6379. doi: 10.1038/s41467-022-34049-3 (PMC9622844; doi:10.1038/s41467-022-34049-3)
Supplement: Supplementary file 3 — Source Data [file 41467_2022_34049_MOESM3_ESM.zip]

Archive with 6 entries (6 files):
- SourceData/Figure_1_SI_Figure_5.xlsx
- SourceData/Figure_2_SI_Figure_6.xlsx
- SourceData/Figure_3.xlsx
- SourceData/SI_Figure_1.xlsx
- SourceData/SI_Figure_3.xlsx
- SourceData/SI_Figure_9.xlsx
