# Supplementary material for: Vegetation type is an important predictor of the arctic summer land surface energy budget
Source: Nat Commun. 2022 Oct 31;13:6379. doi: 10.1038/s41467-022-34049-3 (PMC9622844; doi:10.1038/s41467-022-34049-3)
Supplement: Supplementary file 3 — Source Data [file 41467_2022_34049_MOESM3_ESM.zip › SourceData/Figure_1_SI_Figure_5.xlsx]

## Sheet: Figure_1_SI_Figure_5
SEB_component	SEB_driver	mean_LMG	mean_first	mean_last	mean_nsites	mean_nsiteyears
Rnetrad_mean_d	lat_N	0.325496	0.390963	0.260029	27	129
Rnetrad_mean_d	SnowDurationMedian	0.315765	0.389876	0.241653	27	129
Rnetrad_mean_d	Subzone	0.27982	0.326226	0.233413	27	129
Rnetrad_mean_d	mnySWI	0.2776	0.341327	0.213874	27	129
Rnetrad_mean_d	CAVM_main_type	0.259863	0.319931	0.199795	27	129
Rnetrad_mean_d	mPermfrt	0.25113	0.287476	0.214783	27	129
Rnetrad_mean_d	mCavmt_sVZ	0.21706	0.272475	0.161645	27	129
Rnetrad_mean_d	tas0_mn_annmean	0.147067	0.170877	0.123257	27	129
Rnetrad_mean_d	mPermice	0.130026	0.145545	0.114507	27	129
Rnetrad_mean_d	mnMean_tc	0.0884891	0.0926471	0.0843312	27	129
Rnetrad_mean_d	snow0_mn_annsum	0.027503	0.0196508	0.0353552	27	129
Rnetrad_mean_d	mnyCCI	0.0245166	0.0206118	0.0284215	27	129
Rnetrad_mean_d	mnMean_cldamt	0.0224215	0.0105727	0.0342702	27	129
Rnetrad_mean_d	pr0_mn_annsum	0.0172628	0.00441634	0.0301092	27	129
Rnetrad_mean_d	mnALT	0.00823863	5.51318e-05	0.0164221	27	129
H_mean	mCavmt_sVZ	0.563024	0.587945	0.538104	22	82
H_mean	Subzone	0.335871	0.351649	0.320092	22	82
H_mean	mPermice	0.308885	0.317672	0.300098	22	82
H_mean	CAVM_main_type	0.248689	0.251276	0.246101	22	82
H_mean	tas0_mn_annmean	0.157244	0.175452	0.139037	22	82
H_mean	mPermfrt	0.152401	0.112405	0.192397	22	82
H_mean	mnMean_tc	0.135595	0.125339	0.14585	22	82
H_mean	mnySWI	0.116847	0.120274	0.113419	22	82
H_mean	mnALT	0.0755271	0.090364	0.0606902	22	82
H_mean	pr0_mn_annsum	0.0409325	0.0425745	0.0392905	22	82
H_mean	lat_N	0.0333648	0.0316013	0.0351283	22	82
H_mean	SnowDurationMedian	0.0322108	0.0215851	0.0428365	22	82
H_mean	snow0_mn_annsum	0.0279343	0.0201014	0.0357671	22	82
H_mean	mnMean_cldamt	0.0172303	0.00953474	0.0249259	22	82
H_mean	mnyCCI	0.0146077	0.00149407	0.0277213	22	82
LE_mean	mCavmt_sVZ	0.716714	0.8192	0.614228	14	48
LE_mean	SnowDurationMedian	0.555672	0.730683	0.380662	14	48
LE_mean	Subzone	0.495985	0.588426	0.403544	14	48
LE_mean	CAVM_main_type	0.485372	0.579786	0.390958	14	48
LE_mean	mnySWI	0.439297	0.550879	0.327715	14	48
LE_mean	mnyCCI	0.341814	0.397429	0.286199	14	48
LE_mean	mPermfrt	0.336233	0.367003	0.305463	14	48
LE_mean	lat_N	0.197426	0.268451	0.126401	14	48
LE_mean	mnMean_cldamt	0.12451	0.13615	0.112869	14	48
LE_mean	mPermice	0.104388	0.114524	0.0942515	14	48
LE_mean	tas0_mn_annmean	0.064728	0.059752	0.069704	14	48
LE_mean	snow0_mn_annsum	0.0409093	0.0297901	0.0520286	14	48
LE_mean	mnMean_tc	0.035226	0.0429659	0.0274861	14	48
LE_mean	pr0_mn_annsum	0.0344561	0.0131528	0.0557593	14	48
LE_mean	mnALT	0.0298413	0.0394122	0.0202704	14	48
G_mean	CAVM_main_type	0.405989	0.406009	0.405969	19	86
G_mean	Subzone	0.390866	0.388618	0.393115	19	86
G_mean	mCavmt_sVZ	0.31673	0.332047	0.301413	19	86
G_mean	mPermice	0.245797	0.255605	0.23599	19	86
G_mean	mnySWI	0.140386	0.157045	0.123726	19	86
G_mean	mPermfrt	0.0968078	0.0747261	0.118889	19	86
G_mean	SnowDurationMedian	0.0961173	0.0934269	0.0988077	19	86
G_mean	mnMean_tc	0.083806	0.0895902	0.0780218	19	86
G_mean	mnyCCI	0.0476124	0.0455287	0.0496961	19	86
G_mean	lat_N	0.0459774	0.0460539	0.0459008	19	86
G_mean	tas0_mn_annmean	0.0455562	0.0457408	0.0453716	19	86
G_mean	pr0_mn_annsum	0.0416998	0.0457848	0.0376148	19	86
G_mean	mnALT	0.0313296	0.0421917	0.0204675	19	86
G_mean	snow0_mn_annsum	0.0196511	0.0153419	0.0239602	19	86
G_mean	mnMean_cldamt	0.00517506	0.00398191	0.00636821	19	86
Rnetrad_mean_ddKipmax	Subzone	0.266875	0.284052	0.249698	27	129
Rnetrad_mean_ddKipmax	CAVM_main_type	0.190352	0.223417	0.157287	27	129
Rnetrad_mean_ddKipmax	mCavmt_sVZ	0.182522	0.216548	0.148496	27	129
Rnetrad_mean_ddKipmax	SnowDurationMedian	0.17295	0.202519	0.143381	27	129
Rnetrad_mean_ddKipmax	mPermfrt	0.159052	0.167946	0.150158	27	129
Rnetrad_mean_ddKipmax	mnySWI	0.144756	0.163068	0.126443	27	129
Rnetrad_mean_ddKipmax	lat_N	0.144467	0.164484	0.124449	27	129
Rnetrad_mean_ddKipmax	mnALT	0.0992107	0.0817979	0.116623	27	129
Rnetrad_mean_ddKipmax	mnMean_cldamt	0.0881424	0.0755583	0.100727	27	129
Rnetrad_mean_ddKipmax	tas0_mn_annmean	0.0830141	0.0903638	0.0756645	27	129
Rnetrad_mean_ddKipmax	mPermice	0.0748036	0.0627458	0.0868614	27	129
Rnetrad_mean_ddKipmax	mnMean_tc	0.0513389	0.0484116	0.0542661	27	129
Rnetrad_mean_ddKipmax	snow0_mn_annsum	0.022695	0.0180463	0.0273437	27	129
Rnetrad_mean_ddKipmax	pr0_mn_annsum	0.0147527	0.00209132	0.0274141	27	129
Rnetrad_mean_ddKipmax	mnyCCI	0.0135155	0.00549773	0.0215333	27	129
H_meandKipmax	mCavmt_sVZ	0.517976	0.547995	0.487956	22	82
H_meandKipmax	Subzone	0.400672	0.433	0.368343	22	82
H_meandKipmax	mPermice	0.332029	0.349242	0.314815	22	82
H_meandKipmax	CAVM_main_type	0.259818	0.267965	0.251671	22	82
H_meandKipmax	tas0_mn_annmean	0.175772	0.201601	0.149943	22	82
H_meandKipmax	mnySWI	0.164	0.182092	0.145909	22	82
H_meandKipmax	mnALT	0.140792	0.168982	0.112602	22	82
H_meandKipmax	mnMean_tc	0.140707	0.140175	0.14124	22	82
H_meandKipmax	mPermfrt	0.136041	0.0959834	0.176099	22	82
H_meandKipmax	lat_N	0.0627298	0.0713039	0.0541558	22	82
H_meandKipmax	SnowDurationMedian	0.0588535	0.0599925	0.0577145	22	82
H_meandKipmax	pr0_mn_annsum	0.0587598	0.0629882	0.0545314	22	82
H_meandKipmax	mnMean_cldamt	0.0372614	0.0313348	0.043188	22	82
H_meandKipmax	snow0_mn_annsum	0.0303337	0.018835	0.0418324	22	82
H_meandKipmax	mnyCCI	0.022848	0.0093609	0.0363351	22	82
LE_meandKipmax	mCavmt_sVZ	0.738052	0.827948	0.648155	14	48
LE_meandKipmax	CAVM_main_type	0.478293	0.554517	0.402069	14	48
LE_meandKipmax	Subzone	0.46025	0.519815	0.400684	14	48
LE_meandKipmax	SnowDurationMedian	0.457732	0.592568	0.322896	14	48
LE_meandKipmax	mnySWI	0.364147	0.442889	0.285406	14	48
LE_meandKipmax	mPermfrt	0.334748	0.349064	0.320433	14	48
LE_meandKipmax	mnyCCI	0.315158	0.355888	0.274427	14	48
LE_meandKipmax	lat_N	0.125923	0.164408	0.0874383	14	48
LE_meandKipmax	mPermice	0.123067	0.123281	0.122853	14	48
LE_meandKipmax	mnMean_cldamt	0.0967796	0.100312	0.0932477	14	48
LE_meandKipmax	tas0_mn_annmean	0.0469888	0.0339323	0.0600453	14	48
LE_meandKipmax	snow0_mn_annsum	0.0322103	0.0208651	0.0435556	14	48
LE_meandKipmax	pr0_mn_annsum	0.0264138	0.00875485	0.0440728	14	48
LE_meandKipmax	mnMean_tc	0.0255022	0.0262934	0.024711	14	48
LE_meandKipmax	mnALT	0.0083703	0.0020814	0.0146592	14	48
G_meandKipmax	CAVM_main_type	0.44277	0.463948	0.421591	19	86
G_meandKipmax	Subzone	0.434936	0.453803	0.416069	19	86
G_meandKipmax	mCavmt_sVZ	0.301994	0.318834	0.285153	19	86
G_meandKipmax	mPermice	0.27724	0.3048	0.24968	19	86
G_meandKipmax	mnySWI	0.183305	0.219696	0.146915	19	86
G_meandKipmax	SnowDurationMedian	0.129798	0.145396	0.1142	19	86
G_meandKipmax	mPermfrt	0.119555	0.0992197	0.13989	19	86
G_meandKipmax	mnMean_tc	0.116668	0.131702	0.101634	19	86
G_meandKipmax	mnALT	0.08227	0.107359	0.057181	19	86
G_meandKipmax	lat_N	0.0808736	0.100336	0.061411	19	86
G_meandKipmax	mnyCCI	0.0736757	0.0801092	0.0672422	19	86
G_meandKipmax	pr0_mn_annsum	0.0616656	0.071287	0.0520442	19	86
G_meandKipmax	tas0_mn_annmean	0.0512741	0.0542853	0.0482629	19	86
G_meandKipmax	mnMean_cldamt	0.0222262	0.0285968	0.0158557	19	86
G_meandKipmax	snow0_mn_annsum	0.0221996	0.0150369	0.0293624	19	86
Knet_mean_d	mPermfrt	0.509654	0.55257	0.466739	22	87
Knet_mean_d	mnySWI	0.415491	0.497576	0.333405	22	87
Knet_mean_d	lat_N	0.385905	0.480634	0.291176	22	87
Knet_mean_d	SnowDurationMedian	0.324165	0.408129	0.240202	22	87
Knet_mean_d	mPermice	0.272033	0.307467	0.236599	22	87
Knet_mean_d	Subzone	0.270787	0.319201	0.222372	22	87
Knet_mean_d	CAVM_main_type	0.261763	0.318733	0.204793	22	87
Knet_mean_d	mCavmt_sVZ	0.250055	0.302384	0.197725	22	87
Knet_mean_d	mnMean_tc	0.163464	0.170313	0.156614	22	87
Knet_mean_d	tas0_mn_annmean	0.150037	0.174152	0.125922	22	87
Knet_mean_d	mnyCCI	0.0766972	0.0720039	0.0813906	22	87
Knet_mean_d	pr0_mn_annsum	0.0418239	0.0313836	0.0522641	22	87
Knet_mean_d	snow0_mn_annsum	0.0168033	0.000934208	0.0326725	22	87
Knet_mean_d	mnMean_cldamt	0.0158802	2.49519e-05	0.0317355	22	87
Knet_mean_d	mnALT	0.0138027	0.0073373	0.0202681	22	87
Lnet_mean_d	mCavmt_sVZ	0.582812	0.579362	0.586263	19	84
Lnet_mean_d	Subzone	0.465979	0.444667	0.48729	19	84
Lnet_mean_d	mPermfrt	0.184808	0.149848	0.219769	19	84
Lnet_mean_d	CAVM_main_type	0.161013	0.154188	0.167838	19	84
Lnet_mean_d	mnMean_tc	0.115337	0.129595	0.10108	19	84
Lnet_mean_d	mPermice	0.107502	0.0963739	0.118629	19	84
Lnet_mean_d	mnySWI	0.0818231	0.0632932	0.100353	19	84
Lnet_mean_d	mnyCCI	0.0807223	0.0843032	0.0771414	19	84
Lnet_mean_d	mnMean_cldamt	0.0360211	0.0318538	0.0401883	19	84
Lnet_mean_d	snow0_mn_annsum	0.0204369	0.00512769	0.035746	19	84
Lnet_mean_d	SnowDurationMedian	0.0202241	0.000990035	0.0394582	19	84
Lnet_mean_d	lat_N	0.0190131	0.0212075	0.0168186	19	84
Lnet_mean_d	tas0_mn_annmean	0.017873	0.000812756	0.0349332	19	84
Lnet_mean_d	mnALT	0.0177069	0.00850632	0.0269076	19	84
Lnet_mean_d	pr0_mn_annsum	0.0153677	0.00142806	0.0293074	19	84
Knet_mean_ddKipmax	mPermfrt	0.401967	0.406926	0.397009	22	87
Knet_mean_ddKipmax	mCavmt_sVZ	0.211776	0.231237	0.192315	22	87
Knet_mean_ddKipmax	mnySWI	0.194189	0.208363	0.180014	22	87
Knet_mean_ddKipmax	mnALT	0.17906	0.149243	0.208876	22	87
Knet_mean_ddKipmax	Subzone	0.146529	0.149233	0.143826	22	87
Knet_mean_ddKipmax	SnowDurationMedian	0.125005	0.147526	0.102483	22	87
Knet_mean_ddKipmax	mnMean_tc	0.120029	0.109091	0.130966	22	87
Knet_mean_ddKipmax	CAVM_main_type	0.104355	0.123481	0.08523	22	87
Knet_mean_ddKipmax	lat_N	0.0972865	0.11448	0.0800927	22	87
Knet_mean_ddKipmax	mnMean_cldamt	0.094206	0.0758838	0.112528	22	87
Knet_mean_ddKipmax	tas0_mn_annmean	0.0642478	0.0715558	0.0569398	22	87
Knet_mean_ddKipmax	mPermice	0.0546135	0.0340485	0.0751785	22	87
Knet_mean_ddKipmax	mnyCCI	0.0423417	0.0285311	0.0561523	22	87
Knet_mean_ddKipmax	snow0_mn_annsum	0.0152853	0.00438824	0.0261824	22	87
Knet_mean_ddKipmax	pr0_mn_annsum	0.014105	0.00362297	0.024587	22	87
Lnet_mean_ddKipmax	mCavmt_sVZ	0.504278	0.481982	0.526575	19	84
Lnet_mean_ddKipmax	Subzone	0.361484	0.31517	0.407798	19	84
Lnet_mean_ddKipmax	mPermfrt	0.166889	0.140094	0.193685	19	84
Lnet_mean_ddKipmax	CAVM_main_type	0.0975362	0.0807448	0.114328	19	84
Lnet_mean_ddKipmax	mnMean_tc	0.0793973	0.077431	0.0813637	19	84
Lnet_mean_ddKipmax	mnyCCI	0.0669839	0.0587226	0.0752452	19	84
Lnet_mean_ddKipmax	mnySWI	0.0459992	0.0154892	0.0765093	19	84
Lnet_mean_ddKipmax	mnALT	0.0405587	0.0176513	0.0634661	19	84
Lnet_mean_ddKipmax	SnowDurationMedian	0.0358304	0.0149508	0.05671	19	84
Lnet_mean_ddKipmax	snow0_mn_annsum	0.032009	0.0198193	0.0441988	19	84
Lnet_mean_ddKipmax	mPermice	0.0314831	0.0118523	0.0511138	19	84
Lnet_mean_ddKipmax	pr0_mn_annsum	0.0206816	0.0038851	0.037478	19	84
Lnet_mean_ddKipmax	tas0_mn_annmean	0.0174584	0.0032693	0.0316475	19	84
Lnet_mean_ddKipmax	mnMean_cldamt	0.0168783	0.00449243	0.0292641	19	84
Lnet_mean_ddKipmax	lat_N	0.0118062	0.00288367	0.0207288	19	84
Albedo_mean_d	Subzone	0.385868	0.435113	0.336623	22	104
Albedo_mean_d	mCavmt_sVZ	0.371388	0.425898	0.316879	22	104
Albedo_mean_d	mnySWI	0.293426	0.359389	0.227463	22	104
Albedo_mean_d	mPermice	0.286921	0.301061	0.272782	22	104
Albedo_mean_d	CAVM_main_type	0.283656	0.327255	0.240057	22	104
Albedo_mean_d	mPermfrt	0.272581	0.308784	0.236377	22	104
Albedo_mean_d	SnowDurationMedian	0.19575	0.247646	0.143854	22	104
Albedo_mean_d	tas0_mn_annmean	0.172889	0.18929	0.156488	22	104
Albedo_mean_d	lat_N	0.0962885	0.129724	0.0628527	22	104
Albedo_mean_d	mnMean_cldamt	0.0632769	0.0630327	0.063521	22	104
Albedo_mean_d	pr0_mn_annsum	0.0486593	0.0489327	0.0483858	22	104
Albedo_mean_d	mnyCCI	0.0260299	0.0212737	0.0307862	22	104
Albedo_mean_d	mnMean_tc	0.0101763	0.00149286	0.0188597	22	104
Albedo_mean_d	snow0_mn_annsum	0.00999471	0.000181517	0.0198079	22	104
Albedo_mean_d	mnALT	0.00834632	0.0014728	0.0152198	22	104
dTsTa_mean	mCavmt_sVZ	0.522558	0.529254	0.515862	15	90
dTsTa_mean	mPermfrt	0.217194	0.195784	0.238603	15	90
dTsTa_mean	mnMean_tc	0.191022	0.221156	0.160888	15	90
dTsTa_mean	Subzone	0.164037	0.172269	0.155805	15	90
dTsTa_mean	mPermice	0.146828	0.150818	0.142838	15	90
dTsTa_mean	snow0_mn_annsum	0.12562	0.154489	0.0967515	15	90
dTsTa_mean	mnyCCI	0.106475	0.136336	0.0766147	15	90
dTsTa_mean	pr0_mn_annsum	0.104976	0.127384	0.0825678	15	90
dTsTa_mean	CAVM_main_type	0.0855694	0.0768418	0.0942969	15	90
dTsTa_mean	mnMean_cldamt	0.0777052	0.104608	0.0508029	15	90
dTsTa_mean	SnowDurationMedian	0.0667199	0.0514924	0.0819473	15	90
dTsTa_mean	tas0_mn_annmean	0.0386302	0.024427	0.0528334	15	90
dTsTa_mean	lat_N	0.0311904	0.0124577	0.0499232	15	90
dTsTa_mean	mnySWI	0.0254486	0.0164374	0.0344598	15	90
dTsTa_mean	mnALT	0.0147323	0.0056321	0.0238326	15	90
Tsurf_mean	mCavmt_sVZ	0.535728	0.613369	0.458086	19	107
Tsurf_mean	mPermfrt	0.516977	0.607739	0.426215	19	107
Tsurf_mean	CAVM_main_type	0.392784	0.468609	0.316958	19	107
Tsurf_mean	mnySWI	0.382457	0.484559	0.280354	19	107
Tsurf_mean	Subzone	0.377102	0.456069	0.298135	19	107
Tsurf_mean	SnowDurationMedian	0.346936	0.458319	0.235553	19	107
Tsurf_mean	tas0_mn_annmean	0.25715	0.340583	0.173717	19	107
Tsurf_mean	lat_N	0.245646	0.324587	0.166705	19	107
Tsurf_mean	mPermice	0.237854	0.292863	0.182846	19	107
Tsurf_mean	pr0_mn_annsum	0.176366	0.204233	0.148498	19	107
Tsurf_mean	mnALT	0.080902	0.11539	0.0464137	19	107
Tsurf_mean	snow0_mn_annsum	0.0508789	0.0326761	0.0690816	19	107
Tsurf_mean	mnyCCI	0.0231676	0.00166863	0.0446665	19	107
Tsurf_mean	mnMean_tc	0.0213191	0.00854319	0.034095	19	107
Tsurf_mean	mnMean_cldamt	0.0128841	0.000219775	0.0255485	19	107
Tair_mean	mnySWI	0.719689	0.878257	0.56112	27	170
Tair_mean	Subzone	0.66456	0.811767	0.517353	27	170
Tair_mean	SnowDurationMedian	0.587742	0.737569	0.437915	27	170
Tair_mean	lat_N	0.478863	0.611663	0.346063	27	170
Tair_mean	CAVM_main_type	0.427529	0.523318	0.33174	27	170
Tair_mean	mPermfrt	0.383477	0.443037	0.323918	27	170
Tair_mean	mCavmt_sVZ	0.326698	0.409025	0.244372	27	170
Tair_mean	tas0_mn_annmean	0.235565	0.279883	0.191247	27	170
Tair_mean	mnyCCI	0.215256	0.21964	0.210872	27	170
Tair_mean	mPermice	0.192142	0.229599	0.154685	27	170
Tair_mean	mnMean_cldamt	0.103918	0.112966	0.0948692	27	170
Tair_mean	pr0_mn_annsum	0.101812	0.094869	0.108755	27	170
Tair_mean	mnMean_tc	0.070723	0.0762852	0.0651608	27	170
Tair_mean	mnALT	0.0693261	0.0982115	0.0404407	27	170
Tair_mean	snow0_mn_annsum	0.027398	0.00491796	0.049878	27	170

## Sheet: Variable_Explanation
Variable	Explanation
SEB_component	Surface energy budget component modeled as response variable in the variance partitioning analysis
SEB_driver	Environmental variable used as predictor in variance partitioning analysis
mean_LMG	mean explained variance (%) of predictor when averaged across all possible orderings in the model
mean_first	mean explained variance (%) of predictor when fitted first in the model
mean_last	mean explained variance (%) of predictor when fitted last in the model
mean_nsites	mean number of sites for models with respective SEB component
mean_nsiteyears	mean number of site years for models with respective SEB component
SEB_component_variables	Explanation
Rnetrad_mean_d	mean summer net radiation (Wm^-2)
H_mean	mean summer sensible heat flux (Wm^-2)
LE_mean	mean summer latent heat flux (Wm^-2)
G_mean	mean summer ground heat flux (Wm^-2)
Rnetrad_mean_ddKipmax	normalized mean summer net radiation (Wm^-2)
H_meandKipmax	normalized mean summer sensible heat flux (Wm^-2)
LE_meandKipmax	normalized mean summer latent heat flux (Wm^-2)
G_meandKipmax	normalized mean summer ground heat flux (Wm^-2)
Knet_mean_d	mean summer net shortwave radiation (Wm^-2)
Lnet_mean_d	mean summer net longwave radiation (Wm^-2)
Knet_mean_ddKipmax	normalized mean summer net shortwave radiation (Wm^-2)
Lnet_mean_ddKipmax	normalized mean summer net longwave radiation (Wm^-2)
Albedo_mean_d	mean summer surface shortwave albedo
dTsTa_mean	mean summer difference between surface and air temperature (°C)
Tsurf_mean	mean summer surface temperature (°C)
Tair_mean	mean summer air temperature (°C)
SEB_driver_variables	Explanation
lat_N	Latitude (positive towards north) in decimal degrees
SnowDurationMedian	Snow duration; median yearly snow cover duration (nr of days) across the years 2000-2020 derived by Inge Gruenberg (IG) for each study location from satellite-sensed daily snow cover (MODIS/Terra Snow Cover Daily L3 Global 0.05 Deg product MOD10C1; Hall & Riggs 2016)
Subzone	CAVM subzone; bioclimatic subzone extracted from the CAVM raster map for each site (levels: A-E; where A=coldest and E=warmest; Raynolds et al. 2019).
mnySWI	Summer Warmth; yearly summer warmth index (°C; i.e. annual sum of monthly mean temperatures above 0°C; Raynolds et al. 2008) averaged across the years 1979-2018, derived for each study site from daily temperature data (CHELSA V2.1; „tas“ variable; Karger D. N. et al. 2017; Karger et al. 2017)
CAVM_main_type	CAVM type; dominant CAVM type without number code (G for G1-4, S for S1-2, etc.) in the site-surrounding area (radius=500m), derived from the CAVM raster map (Raynolds et al. 2019).
mPermfrt	Permafrost extent; aggregated into the five classes: continuous permafrost (C; 90-100% extent); discontinuous permafrost: (D; 50-90% extent); sporadic or isolated patches of permafrost (Si; <50% extent), ocean/inland seas (o) and glaciers (g).
mCavmt_sVZ	Vegetation type; vegetation type of study site derived from in situ site descriptions. Vegetation type reflects the five main plant physiognomies (plus one glacier category) described in the Circumpolar Arctic Vegetation map (CAVM; Raynolds et al. 2019; i.e. B: barren and barren complexes, G: graminoid tundra, P: prostrate dwarf-shrub tundra, S: erect-shrub tundra, W: wetland complexes, GL: glaci…
tas0_mn_annmean	Temperature; mean annual temperature (°C) averaged across the years 1979-2018, extracted for each study site from daily temperature data (CHELSA V2.1; „tas“ variable; Karger D. N. et al. 2017; Karger et al. 2017)
mPermice	Permafrost ice content; five ground-ice content classes: high (h; >20% ice content), medium (m; 10-20% ice content), low (l; 0-10% ice content), ocean/inland seas (o), and glaciers (g).
mnMean_tc	Cloud temperature; average cloud-top temperature (°C) averaged for each study site across the years 1984-2016, derived from monthly satellite imaging radiometer data („tc“ product; ISCCP-Basic-H series: ISCCP-Basic.HGM.v01r00.GLOBAL; Rossow et al. 2016; Young et al. 2018)
snow0_mn_annsum	Snow amount; annual sum of snow (mm) averaged across the years 1979-2018, extracted for each study site from daily precipitation and temperature data (snow if mean daily temp<=0°C; CHELSA V2.1; „pr“ & „tas“ variables; Karger D. N. et al. 2017; Karger et al. 2017)
mnyCCI	Continentality; yearly Conrad's Continentality Index (°C; CCI=(1.7*(Tmax-Tmin)/sin(phi+10))-14, where Tmax[min] refer to the annual mean temperatures of the warmest[coldest] month, respectively, and phi refers to latitude in radians) averaged across the years 1979-2018, derived for each study site from daily temperature data (CHELSA V2.1; „tas“ variable; Karger D. N. et al. 2017; Karger et al. 20…
mnMean_cldamt	Cloud cover; average cloud cover (%)averaged for each study site and month across the years 1984-2016, across months 1-12, derived from monthly satellite imaging radiometer data („cldamt[_ir]“ product; ISCCP-Basic-H series: ISCCP-Basic.HGM.v01r00.GLOBAL; Rossow et al. 2016; Young et al. 2018)
pr0_mn_annsum	Precipitation; annual sum of precipitation (mm) averaged across the years 1979-2018, extracted for each study site from daily precipitation data (CHELSA V2.1; „pr“ variable; Karger D. N. et al. 2017; Karger et al. 2017)
mnALT	Altitude; mean altitude (m a.s.l.) in site-surrounding area with radius=500m, derived from the digital elevation model (DEM) raster mosaic ArcticDEM (100m spatial resolution; arcticdem_mosaic_100m_v3.0; Porter et al. 2018)
References	NA
Brown, J.; Ferrians, O.; Heginbottom, J.A.; Melnikov, E. (2002). Circum-Arctic Map of Permafrost and Ground-Ice Conditions, Version 2. [GDD318]. Boulder, Colorado USA. NSIDC: National Snow and Ice Data Center. doi: https://doi.org/. [09.09.2020].	NA
Hall, D. K. and G. A. Riggs. 2016. MODIS/Terra Snow Cover Daily L3 Global 0.05Deg CMG, Version 6. [MOD10C1]. Boulder, Colorado USA. NASA National Snow and Ice Data Center Distributed Active Archive Center. doi: https://doi.org/10.5067/MODIS/MOD10C1.006. [27.07.2020].	NA
Karger, D.N., Conrad, O., Böhner, J., Kawohl, T., Kreft, H., Soria-Auza, R.W., Zimmermann, N.E., Linder, P., Kessler, M. (2017). Climatologies at high resolution for the Earth land surface areas. Scientific Data. 4 170122. https://doi.org/10.1038/sdata.2017.122	NA
Karger D.N., Conrad, O., Böhner, J., Kawohl, T., Kreft, H., Soria-Auza, R.W., Zimmermann, N.E,, Linder, H.P., Kessler, M.. Data from: Climatologies at high resolution for the earth’s land surface areas. Dryad Digital Repository.http://dx.doi.org/doi:10.5061/dryad.kd1d4	NA
Porter, C.; Morin, P.; Howat, I.; Noh, M-J.; Bates, B.; Peterman, K.; Keesey, S.; Schlenk, M.; Gardiner, J.; Tomko, K.; Willis, M.; Kelleher, C.; Cloutier, M.; Husby, E.; Foga, S.; Nakamura, H.; Platson, M.; Wethington, M. Jr.; Williamson, C.; Bauer, G.; Enos, J.; Arnold, G.; Kramer, W.; Becker, P.; Doshi, A.; D’Souza, C.; Cummens, P.; Laurier, F.; Bojesen, M.. (2018), “ArcticDEM”, https://doi.or…	NA
Raynolds, M. K. et al. (2019). A raster version of the Circumpolar Arctic Vegetation Map (CAVM). Remote Sensing of Environment, 232, 111297.	NA
Raynolds, M. and Walker, D.A. (2019), “Raster Circumpolar Arctic Vegetation Map”, Mendeley Data, V1, doi: 10.17632/c4xj5rv6kv.1	NA
Raynolds, M.K., Comiso, J.C., Walker, D.A. & Verbyla, D. (2008). Relationship between satellite-derived land surface temperatures, arctic vegetation types, and NDVI. Remote Sensing of Environment, 112, 1884-1894.	NA
Rossow, W.B.; Walker, A.; Golea, V.; Knapp, K. R.; Young, A.; Inamdar A.; Hankins, B.; and NOAA's Climate Data Record Program (2016): International Satellite Cloud Climatology Project Climate Data Record, H-Series [HGM] NOAA National Centers for Environmental Information. [10.09.2020]. doi:10.7289/V5QZ281S	NA
Young, A.H.; Knapp, K.R.; Inamdar, A.; Hankins, W.; & Rossow, W. B. (2018). The international satellite cloud climatology project H-Series climate data record product. Earth System Science Data, 10(1), 583-593.	NA
