# Supplementary material for: Vegetation type is an important predictor of the arctic summer land surface energy budget
Source: Nat Commun. 2022 Oct 31;13:6379. doi: 10.1038/s41467-022-34049-3 (PMC9622844; doi:10.1038/s41467-022-34049-3)
Supplement: Supplementary file 3 — Source Data [file 41467_2022_34049_MOESM3_ESM.zip › SourceData/Figure_2_SI_Figure_6.xlsx]

## Sheet: Figure_2
DOY	mCavmt_sVZ	spl	spl_seu	spl_sel	SEB_component	mean_nsiteyears	mean_nsites
1	BPB	-29.8637	-23.4922	-36.2351	H_mean	3.25253	1.75421
2	BPB	-29.8637	-23.4922	-36.2351	H_mean	3.25253	1.75421
3	BPB	-29.8637	-23.4922	-36.2351	H_mean	3.25253	1.75421
4	BPB	-29.8637	-23.4922	-36.2351	H_mean	3.25253	1.75421
5	BPB	-29.8637	-23.4922	-36.2351	H_mean	3.25253	1.75421
6	BPB	-29.8637	-23.4922	-36.2351	H_mean	3.25253	1.75421
7	BPB	-29.8637	-23.4922	-36.2351	H_mean	3.25253	1.75421
8	BPB	-29.8637	-23.4922	-36.2351	H_mean	3.25253	1.75421
9	BPB	-26.8924	-20.3599	-33.4249	H_mean	3.25253	1.75421
10	BPB	-25.585	-18.8931	-32.2768	H_mean	3.25253	1.75421
11	BPB	-21.3835	-14.5339	-28.2331	H_mean	3.25253	1.75421
12	BPB	-17.3526	-10.3468	-24.3584	H_mean	3.25253	1.75421
13	BPB	-14.1517	-6.99137	-21.312	H_mean	3.25253	1.75421
14	BPB	-11.7807	-4.46746	-19.094	H_mean	3.25253	1.75421
15	BPB	-10.4326	-3.34109	-17.5242	H_mean	3.25253	1.75421
16	BPB	-10.7987	-3.91899	-17.6785	H_mean	3.25253	1.75421
17	BPB	-11.3331	-4.65523	-18.0109	H_mean	3.25253	1.75421
18	BPB	-11.5029	-5.01708	-17.9888	H_mean	3.25253	1.75421
19	BPB	-11.3082	-5.00451	-17.612	H_mean	3.25253	1.75421
20	BPB	-11.9339	-5.80241	-18.0654	H_mean	3.25253	1.75421
21	BPB	-12.1296	-6.32625	-17.9329	H_mean	3.25253	1.75421
22	BPB	-11.4702	-5.98359	-16.9569	H_mean	3.25253	1.75421
23	BPB	-10.8085	-5.62705	-15.99	H_mean	3.25253	1.75421
24	BPB	-10.4198	-5.53203	-15.3077	H_mean	3.25253	1.75421
25	BPB	-10.0339	-5.42821	-14.6396	H_mean	3.25253	1.75421
26	BPB	-10.0738	-5.73877	-14.4089	H_mean	3.25253	1.75421
27	BPB	-10.6411	-6.56514	-14.717	H_mean	3.25253	1.75421
28	BPB	-11.0763	-7.24799	-14.9046	H_mean	3.25253	1.75421
29	BPB	-10.2312	-6.63902	-13.8234	H_mean	3.25253	1.75421
30	BPB	-9.13669	-5.39606	-12.8773	H_mean	3.25253	1.75421
31	BPB	-7.10146	-3.21242	-10.9905	H_mean	3.25253	1.75421
32	BPB	-4.91704	-0.879592	-8.95448	H_mean	3.25253	1.75421
33	BPB	-3.0748	0.801946	-6.95154	H_mean	3.25253	1.75421
34	BPB	-1.67605	2.10611	-5.45822	H_mean	3.25253	1.75421
35	BPB	-0.720806	3.0329	-4.47452	H_mean	3.25253	1.75421
36	BPB	-0.102897	3.68848	-3.89427	H_mean	3.25253	1.75421
37	BPB	0.177673	4.07284	-3.71749	H_mean	3.25253	1.75421
38	BPB	0.120903	4.18598	-3.94418	H_mean	3.25253	1.75421
39	BPB	0.0021786	4.30329	-4.29893	H_mean	3.25253	1.75421
40	BPB	-0.448803	4.15447	-5.05207	H_mean	3.25253	1.75421
41	BPB	-0.808882	4.16267	-5.78043	H_mean	3.25253	1.75421
42	BPB	-0.545963	4.85999	-5.95192	H_mean	3.25253	1.75421
43	BPB	-0.376113	5.53036	-6.28259	H_mean	3.25253	1.75421
44	BPB	-1.45753	5.01559	-7.93066	H_mean	3.25253	1.75421
45	BPB	-2.60812	4.49777	-9.71402	H_mean	3.25253	1.75421
46	BPB	-3.82789	3.9769	-11.6327	H_mean	3.25253	1.75421
47	BPB	-5.87123	2.69857	-14.441	H_mean	3.25253	1.75421
48	BPB	-8.95786	0.57545	-18.4912	H_mean	3.25253	1.75421
49	BPB	-10.3842	-0.0641437	-20.7043	H_mean	3.25253	1.75421
50	BPB	-12.2839	-1.26233	-23.3055	H_mean	3.25253	1.75421
51	BPB	-11.9671	-0.329339	-23.6049	H_mean	3.25253	1.75421
52	BPB	-11.76	0.408684	-23.9287	H_mean	3.25253	1.75421
53	BPB	-11.6626	0.951736	-24.2769	H_mean	3.25253	1.75421
54	BPB	-11.2836	1.69105	-24.2583	H_mean	3.25253	1.75421
55	BPB	-10.8462	2.40356	-24.0959	H_mean	3.25253	1.75421
56	BPB	-10.3502	3.08926	-23.7897	H_mean	3.25253	1.75421
57	BPB	-10.3115	3.23253	-23.8555	H_mean	3.25253	1.75421
58	BPB	-10.0785	3.48468	-23.6418	H_mean	3.25253	1.75421
59	BPB	-9.47188	4.02527	-22.969	H_mean	3.25253	1.75421
60	BPB	-8.44975	4.89605	-21.7955	H_mean	3.25253	1.75421
61	BPB	-6.98303	6.12614	-20.0922	H_mean	3.25253	1.75421
62	BPB	-5.23138	7.55586	-18.0186	H_mean	3.25253	1.75421
63	BPB	-2.43334	10.1235	-14.9901	H_mean	3.25253	1.75421
64	BPB	-1.19112	11.2267	-13.6089	H_mean	3.25253	1.75421
65	BPB	0.628837	12.9076	-11.6499	H_mean	3.25253	1.75421
66	BPB	0.230609	12.3704	-11.9092	H_mean	3.25253	1.75421
67	BPB	0.0772218	12.078	-11.9236	H_mean	3.25253	1.75421
68	BPB	0.127076	11.9889	-11.7347	H_mean	3.25253	1.75421
69	BPB	-0.011063	11.7117	-11.7338	H_mean	3.25253	1.75421
70	BPB	-0.26383	11.3199	-11.8476	H_mean	3.25253	1.75421
71	BPB	-0.3058	11.139	-11.7506	H_mean	3.25253	1.75421
72	BPB	-0.0519924	11.2538	-11.3578	H_mean	3.25253	1.75421
73	BPB	0.145612	11.3124	-11.0212	H_mean	3.25253	1.75421
74	BPB	-0.19891	10.8289	-11.2267	H_mean	3.25253	1.75421
75	BPB	-0.743084	10.1794	-11.6656	H_mean	3.25253	1.75421
76	BPB	-2.52814	8.1189	-13.1752	H_mean	3.25253	1.75421
77	BPB	-3.35302	6.84847	-13.5545	H_mean	3.25253	1.75421
78	BPB	-3.58382	6.18765	-13.3553	H_mean	3.25253	1.75421
79	BPB	-4.05905	5.29795	-13.4161	H_mean	3.25253	1.75421
80	BPB	-5.1212	3.83687	-14.0793	H_mean	3.25253	1.75421
81	BPB	-6.77026	1.80443	-15.345	H_mean	3.25253	1.75421
82	BPB	-7.08201	1.06606	-15.2301	H_mean	3.25253	1.75421
83	BPB	-8.27195	-0.451605	-16.0923	H_mean	3.25253	1.75421
84	BPB	-9.35119	-1.75968	-16.9427	H_mean	3.25253	1.75421
85	BPB	-10.268	-2.64887	-17.8872	H_mean	3.25253	1.75421
86	BPB	-10.0901	-2.4732	-17.7069	H_mean	3.25253	1.75421
87	BPB	-10.9006	-3.31601	-18.4852	H_mean	3.25253	1.75421
88	BPB	-12.2829	-4.76058	-19.8052	H_mean	3.25253	1.75421
89	BPB	-11.6951	-4.26503	-19.1252	H_mean	3.25253	1.75421
90	BPB	-11.0851	-3.81097	-18.3593	H_mean	3.25253	1.75421
91	BPB	-8.77107	-1.51268	-16.0295	H_mean	3.25253	1.75421
92	BPB	-7.66862	-0.285838	-15.0514	H_mean	3.25253	1.75421
93	BPB	-7.40827	0.0533758	-14.8699	H_mean	3.25253	1.75421
94	BPB	-6.71874	0.776258	-14.2137	H_mean	3.25253	1.75421
95	BPB	-5.76681	1.71602	-13.2496	H_mean	3.25253	1.75421
96	BPB	-4.24116	3.18397	-11.6663	H_mean	3.25253	1.75421
97	BPB	-3.97753	3.55102	-11.5061	H_mean	3.25253	1.75421
98	BPB	-3.59579	4.05514	-11.2467	H_mean	3.25253	1.75421
99	BPB	-3.07572	4.53977	-10.6912	H_mean	3.25253	1.75421
100	BPB	-2.92053	4.34407	-10.1851	H_mean	3.25253	1.75421
101	BPB	-4.12106	2.76368	-11.0058	H_mean	3.25253	1.75421
102	BPB	-4.71088	1.76503	-11.1868	H_mean	3.25253	1.75421
103	BPB	-4.41305	1.86974	-10.6958	H_mean	3.25253	1.75421
104	BPB	-4.94027	1.32444	-11.205	H_mean	3.25253	1.75421
105	BPB	-4.81207	1.60959	-11.2337	H_mean	3.25253	1.75421
106	BPB	-5.31451	1.43913	-12.0681	H_mean	3.25253	1.75421
107	BPB	-5.84251	1.41813	-13.1032	H_mean	3.25253	1.75421
108	BPB	-5.84448	2.09821	-13.7872	H_mean	3.25253	1.75421
109	BPB	-6.45438	2.22507	-15.1338	H_mean	3.25253	1.75421
110	BPB	-6.83129	2.63966	-16.3022	H_mean	3.25253	1.75421
111	BPB	-7.64818	2.66899	-17.9653	H_mean	3.25253	1.75421
112	BPB	-7.93907	3.1312	-19.0093	H_mean	3.25253	1.75421
113	BPB	-6.88352	4.84672	-18.6138	H_mean	3.25253	1.75421
114	BPB	-4.71714	7.75677	-17.1911	H_mean	3.25253	1.75421
115	BPB	-2.31829	9.98452	-14.6211	H_mean	3.25253	1.75421
116	BPB	-0.507455	12.133	-13.1479	H_mean	3.25253	1.75421
117	BPB	2.6555	16.1424	-10.8314	H_mean	3.25253	1.75421
118	BPB	6.20999	20.1175	-7.69755	H_mean	3.25253	1.75421
119	BPB	8.07874	22.0218	-5.86436	H_mean	3.25253	1.75421
120	BPB	8.36584	21.9594	-5.22775	H_mean	3.25253	1.75421
121	BPB	9.14473	22.9402	-4.65071	H_mean	3.25253	1.75421
122	BPB	10.3445	23.9661	-3.27707	H_mean	3.25253	1.75421
123	BPB	12.2756	25.4078	-0.856737	H_mean	3.25253	1.75421
124	BPB	14.3087	26.7566	1.86084	H_mean	3.25253	1.75421
125	BPB	16.6595	28.2278	5.09124	H_mean	3.25253	1.75421
126	BPB	19.6644	30.7712	8.5576	H_mean	3.25253	1.75421
127	BPB	22.1345	33.6802	10.5887	H_mean	3.25253	1.75421
128	BPB	25.9208	38.5614	13.2802	H_mean	3.25253	1.75421
129	BPB	26.9754	40.2633	13.6875	H_mean	3.25253	1.75421
130	BPB	27.4731	41.4388	13.5074	H_mean	3.25253	1.75421
131	BPB	28.4486	42.485	14.4122	H_mean	3.25253	1.75421
132	BPB	27.2819	40.7044	13.8595	H_mean	3.25253	1.75421
133	BPB	26.8541	40.0308	13.6775	H_mean	3.25253	1.75421
134	BPB	26.7537	40.0529	13.4545	H_mean	3.25253	1.75421
135	BPB	27.9628	41.7528	14.1728	H_mean	3.25253	1.75421
136	BPB	28.8146	42.4288	15.2004	H_mean	3.25253	1.75421
137	BPB	29.898	43.333	16.4629	H_mean	3.25253	1.75421
138	BPB	32.3444	47.8382	16.8505	H_mean	3.25253	1.75421
139	BPB	32.8273	48.1451	17.5095	H_mean	3.25253	1.75421
140	BPB	33.0214	48.9166	17.1262	H_mean	3.25253	1.75421
141	BPB	31.9133	48.5262	15.3005	H_mean	3.25253	1.75421
142	BPB	32.5445	49.5329	15.5562	H_mean	3.25253	1.75421
143	BPB	31.0813	46.7532	15.4094	H_mean	3.25253	1.75421
144	BPB	31.0519	46.1737	15.9301	H_mean	3.25253	1.75421
145	BPB	32.4657	49.1133	15.8181	H_mean	3.25253	1.75421
146	BPB	32.6809	50.1834	15.1783	H_mean	3.25253	1.75421
147	BPB	34.2333	51.9976	16.469	H_mean	3.25253	1.75421
148	BPB	35.7177	53.7988	17.6366	H_mean	3.25253	1.75421
149	BPB	37.5426	56.5984	18.4869	H_mean	3.25253	1.75421
150	BPB	38.8501	58.4412	19.2591	H_mean	3.25253	1.75421
151	BPB	40.8681	63.0825	18.6538	H_mean	3.25253	1.75421
152	BPB	40.8317	62.9943	18.6691	H_mean	3.25253	1.75421
153	BPB	40.1565	60.4791	19.8339	H_mean	3.25253	1.75421
154	BPB	40.9487	61.9951	19.9024	H_mean	3.25253	1.75421
155	BPB	40.5116	61.4476	19.5757	H_mean	3.25253	1.75421
156	BPB	42.8352	64.5919	21.0786	H_mean	3.25253	1.75421
157	BPB	44.083	64.8445	23.3215	H_mean	3.25253	1.75421
158	BPB	43.9001	64.3027	23.4975	H_mean	3.25253	1.75421
159	BPB	43.5836	63.4987	23.6686	H_mean	3.25253	1.75421
160	BPB	42.8637	60.7273	25	H_mean	3.25253	1.75421
161	BPB	43.4023	60.6354	26.1692	H_mean	3.25253	1.75421
162	BPB	43.2118	60.3307	26.0929	H_mean	3.25253	1.75421
163	BPB	42.7069	60.4581	24.9558	H_mean	3.25253	1.75421
164	BPB	41.9541	59.2919	24.6163	H_mean	3.25253	1.75421
165	BPB	41.1264	58.4236	23.8293	H_mean	3.25253	1.75421
166	BPB	40.8503	55.7273	25.9733	H_mean	3.25253	1.75421
167	BPB	40.4691	55.2531	25.6851	H_mean	3.25253	1.75421
168	BPB	39.0229	53.948	24.0978	H_mean	3.25253	1.75421
169	BPB	37.1021	51.389	22.8152	H_mean	3.25253	1.75421
170	BPB	38.2325	52.8676	23.5974	H_mean	3.25253	1.75421
171	BPB	36.4705	49.3954	23.5457	H_mean	3.25253	1.75421
172	BPB	35.4642	49.0278	21.9006	H_mean	3.25253	1.75421
173	BPB	37.0032	51.6476	22.3589	H_mean	3.25253	1.75421
174	BPB	36.332	51.0903	21.5737	H_mean	3.25253	1.75421
175	BPB	36.5453	52.5548	20.5358	H_mean	3.25253	1.75421
176	BPB	37.5217	55.1861	19.8572	H_mean	3.25253	1.75421
177	BPB	37.8243	56.269	19.3797	H_mean	3.25253	1.75421
178	BPB	37.11	54.5192	19.7008	H_mean	3.25253	1.75421
179	BPB	37.8406	55.2188	20.4623	H_mean	3.25253	1.75421
180	BPB	38.053	54.251	21.855	H_mean	3.25253	1.75421
181	BPB	35.6851	51.5823	19.7879	H_mean	3.25253	1.75421
182	BPB	36.9897	53.7859	20.1935	H_mean	3.25253	1.75421
183	BPB	38.2618	55.3333	21.1903	H_mean	3.25253	1.75421
184	BPB	39.7786	57.2235	22.3338	H_mean	3.25253	1.75421
185	BPB	39.1357	55.6064	22.665	H_mean	3.25253	1.75421
186	BPB	40.0166	56.7255	23.3076	H_mean	3.25253	1.75421
187	BPB	39.0404	55.1713	22.9094	H_mean	3.25253	1.75421
188	BPB	36.0697	51.9125	20.2268	H_mean	3.25253	1.75421
189	BPB	37.0811	53.7447	20.4176	H_mean	3.25253	1.75421
190	BPB	35.5862	51.4124	19.7599	H_mean	3.25253	1.75421
191	BPB	34.1788	47.7082	20.6495	H_mean	3.25253	1.75421
192	BPB	33.0437	45.7464	20.341	H_mean	3.25253	1.75421
193	BPB	32.5289	45.2372	19.8205	H_mean	3.25253	1.75421
194	BPB	31.7316	44.0123	19.4508	H_mean	3.25253	1.75421
195	BPB	32.3949	45.8775	18.9124	H_mean	3.25253	1.75421
196	BPB	34.3555	47.7904	20.9205	H_mean	3.25253	1.75421
197	BPB	33.2711	45.4091	21.1331	H_mean	3.25253	1.75421
198	BPB	32.2193	44.1432	20.2954	H_mean	3.25253	1.75421
199	BPB	32.354	45.3094	19.3987	H_mean	3.25253	1.75421
200	BPB	32.9993	47.1466	18.8521	H_mean	3.25253	1.75421
201	BPB	32.9993	47.1516	18.847	H_mean	3.25253	1.75421
202	BPB	32.9447	46.5401	19.3492	H_mean	3.25253	1.75421
203	BPB	34.4657	47.9941	20.9372	H_mean	3.25253	1.75421
204	BPB	34.0928	47.1071	21.0785	H_mean	3.25253	1.75421
205	BPB	35.2866	48.5775	21.9957	H_mean	3.25253	1.75421
206	BPB	35.3885	49.2579	21.5191	H_mean	3.25253	1.75421
207	BPB	35.341	49.406	21.276	H_mean	3.25253	1.75421
208	BPB	35.1628	49.3361	20.9895	H_mean	3.25253	1.75421
209	BPB	33.5935	47.0522	20.1349	H_mean	3.25253	1.75421
210	BPB	32.9441	46.7346	19.1537	H_mean	3.25253	1.75421
211	BPB	31.4475	45.4854	17.4096	H_mean	3.25253	1.75421
212	BPB	31.228	45.4291	17.027	H_mean	3.25253	1.75421
213	BPB	30.0182	43.2087	16.8278	H_mean	3.25253	1.75421
214	BPB	29.5859	41.5665	17.6053	H_mean	3.25253	1.75421
215	BPB	27.2122	38.6052	15.8193	H_mean	3.25253	1.75421
216	BPB	26.2328	37.7273	14.7383	H_mean	3.25253	1.75421
217	BPB	25.8944	37.2623	14.5265	H_mean	3.25253	1.75421
218	BPB	25.1717	35.8348	14.5086	H_mean	3.25253	1.75421
219	BPB	23.3625	32.8344	13.8907	H_mean	3.25253	1.75421
220	BPB	22.1322	30.5991	13.6652	H_mean	3.25253	1.75421
221	BPB	19.8272	27.6444	12.0099	H_mean	3.25253	1.75421
222	BPB	18.2613	25.7781	10.7444	H_mean	3.25253	1.75421
223	BPB	18.6464	26.2537	11.0391	H_mean	3.25253	1.75421
224	BPB	19.0576	28.1363	9.97886	H_mean	3.25253	1.75421
225	BPB	17.4196	24.8215	10.0177	H_mean	3.25253	1.75421
226	BPB	17.4373	24.0319	10.8428	H_mean	3.25253	1.75421
227	BPB	16.6232	24.0329	9.2135	H_mean	3.25253	1.75421
228	BPB	15.2745	23.0628	7.48607	H_mean	3.25253	1.75421
229	BPB	13.9899	21.4625	6.51732	H_mean	3.25253	1.75421
230	BPB	15.1051	22.109	8.10121	H_mean	3.25253	1.75421
231	BPB	14.9439	21.4511	8.43662	H_mean	3.25253	1.75421
232	BPB	14.4749	22.2936	6.65614	H_mean	3.25253	1.75421
233	BPB	14.1021	21.433	6.7711	H_mean	3.25253	1.75421
234	BPB	13.8008	21.4179	6.1837	H_mean	3.25253	1.75421
235	BPB	13.3348	21.3157	5.35388	H_mean	3.25253	1.75421
236	BPB	13.7894	22.5127	5.06601	H_mean	3.25253	1.75421
237	BPB	15.7582	24.3371	7.17935	H_mean	3.25253	1.75421
238	BPB	14.8499	23.082	6.61784	H_mean	3.25253	1.75421
239	BPB	15.1114	21.9878	8.23502	H_mean	3.25253	1.75421
240	BPB	14.7655	21.7734	7.75766	H_mean	3.25253	1.75421
241	BPB	13.5489	20.9541	6.1436	H_mean	3.25253	1.75421
242	BPB	13.4253	20.3293	6.5212	H_mean	3.25253	1.75421
243	BPB	14.1389	21.1873	7.09042	H_mean	3.25253	1.75421
244	BPB	14.1601	21.4867	6.83355	H_mean	3.25253	1.75421
245	BPB	13.5917	21.1418	6.04168	H_mean	3.25253	1.75421
246	BPB	12.3215	19.9154	4.72752	H_mean	3.25253	1.75421
247	BPB	10.2767	17.531	3.02237	H_mean	3.25253	1.75421
248	BPB	9.15403	17.0079	1.30013	H_mean	3.25253	1.75421
249	BPB	10.3025	18.3881	2.21693	H_mean	3.25253	1.75421
250	BPB	8.4041	17.0258	-0.217599	H_mean	3.25253	1.75421
251	BPB	7.84843	15.7371	-0.0402861	H_mean	3.25253	1.75421
252	BPB	6.33379	13.9051	-1.2375	H_mean	3.25253	1.75421
253	BPB	5.0875	12.6428	-2.46782	H_mean	3.25253	1.75421
254	BPB	3.74983	11.4448	-3.94518	H_mean	3.25253	1.75421
255	BPB	3.7298	11.2861	-3.82649	H_mean	3.25253	1.75421
256	BPB	3.96438	11.2124	-3.28367	H_mean	3.25253	1.75421
257	BPB	3.60264	10.482	-3.27676	H_mean	3.25253	1.75421
258	BPB	2.88756	9.68406	-3.90895	H_mean	3.25253	1.75421
259	BPB	1.57802	8.20616	-5.05012	H_mean	3.25253	1.75421
260	BPB	0.857591	7.2319	-5.51672	H_mean	3.25253	1.75421
261	BPB	0.630253	7.18172	-5.92122	H_mean	3.25253	1.75421
262	BPB	1.38101	7.00946	-4.24745	H_mean	3.25253	1.75421
263	BPB	1.31475	6.44612	-3.81662	H_mean	3.25253	1.75421
264	BPB	-0.0338014	4.92523	-4.99283	H_mean	3.25253	1.75421
265	BPB	0.804409	5.33782	-3.729	H_mean	3.25253	1.75421
266	BPB	-0.182338	4.77577	-5.14045	H_mean	3.25253	1.75421
267	BPB	-0.213915	5.22783	-5.65566	H_mean	3.25253	1.75421
268	BPB	0.122818	5.53662	-5.29098	H_mean	3.25253	1.75421
269	BPB	-1.25414	4.82324	-7.33152	H_mean	3.25253	1.75421
270	BPB	-0.897528	5.96204	-7.75709	H_mean	3.25253	1.75421
271	BPB	-1.31623	5.51796	-8.15042	H_mean	3.25253	1.75421
272	BPB	-2.05187	4.94078	-9.04452	H_mean	3.25253	1.75421
273	BPB	-1.83132	5.15744	-8.82009	H_mean	3.25253	1.75421
274	BPB	-1.25403	5.4115	-7.91955	H_mean	3.25253	1.75421
275	BPB	-1.26459	5.40342	-7.9326	H_mean	3.25253	1.75421
276	BPB	-1.87443	5.31185	-9.06071	H_mean	3.25253	1.75421
277	BPB	-2.20365	5.44206	-9.84936	H_mean	3.25253	1.75421
278	BPB	-4.47771	3.60599	-12.5614	H_mean	3.25253	1.75421
279	BPB	-4.92247	3.25816	-13.1031	H_mean	3.25253	1.75421
280	BPB	-5.60232	2.99664	-14.2013	H_mean	3.25253	1.75421
281	BPB	-4.68957	3.75235	-13.1315	H_mean	3.25253	1.75421
282	BPB	-4.96047	3.10573	-13.0267	H_mean	3.25253	1.75421
283	BPB	-5.19359	2.71006	-13.0972	H_mean	3.25253	1.75421
284	BPB	-4.17556	3.04987	-11.401	H_mean	3.25253	1.75421
285	BPB	-5.19009	1.62571	-12.0059	H_mean	3.25253	1.75421
286	BPB	-6.27084	1.20682	-13.7485	H_mean	3.25253	1.75421
287	BPB	-6.30458	1.4252	-14.0344	H_mean	3.25253	1.75421
288	BPB	-6.79363	1.04066	-14.6279	H_mean	3.25253	1.75421
289	BPB	-7.20588	1.15861	-15.5704	H_mean	3.25253	1.75421
290	BPB	-7.46981	1.20551	-16.1451	H_mean	3.25253	1.75421
291	BPB	-7.00536	1.05491	-15.0656	H_mean	3.25253	1.75421
292	BPB	-6.6513	1.00215	-14.3048	H_mean	3.25253	1.75421
293	BPB	-6.74441	0.609825	-14.0986	H_mean	3.25253	1.75421
294	BPB	-7.94237	-0.779761	-15.105	H_mean	3.25253	1.75421
295	BPB	-7.69903	-1.28289	-14.1152	H_mean	3.25253	1.75421
296	BPB	-7.38463	-1.37303	-13.3962	H_mean	3.25253	1.75421
297	BPB	-7.7318	-1.717	-13.7466	H_mean	3.25253	1.75421
298	BPB	-8.653	-2.65908	-14.6469	H_mean	3.25253	1.75421
299	BPB	-8.57855	-2.77114	-14.386	H_mean	3.25253	1.75421
300	BPB	-8.56918	-2.95756	-14.1808	H_mean	3.25253	1.75421
301	BPB	-7.59156	-2.66293	-12.5202	H_mean	3.25253	1.75421
302	BPB	-7.34422	-2.79359	-11.8948	H_mean	3.25253	1.75421
303	BPB	-7.48991	-3.2744	-11.7054	H_mean	3.25253	1.75421
304	BPB	-8.02862	-4.10536	-11.9519	H_mean	3.25253	1.75421
305	BPB	-7.96907	-4.29518	-11.643	H_mean	3.25253	1.75421
306	BPB	-9.31636	-5.84896	-12.7838	H_mean	3.25253	1.75421
307	BPB	-9.47202	-6.16824	-12.7758	H_mean	3.25253	1.75421
308	BPB	-8.32702	-4.00762	-12.6464	H_mean	3.25253	1.75421
309	BPB	-8.78946	-2.2752	-15.3037	H_mean	3.25253	1.75421
310	BPB	-9.57094	-1.52691	-17.615	H_mean	3.25253	1.75421
311	BPB	-9.86949	-0.960781	-18.7782	H_mean	3.25253	1.75421
312	BPB	-9.62995	-0.0641351	-19.1958	H_mean	3.25253	1.75421
313	BPB	-8.85232	1.16303	-18.8677	H_mean	3.25253	1.75421
314	BPB	-8.5938	1.6635	-18.8511	H_mean	3.25253	1.75421
315	BPB	-8.04866	2.24304	-18.3404	H_mean	3.25253	1.75421
316	BPB	-8.48196	2.21	-19.1739	H_mean	3.25253	1.75421
317	BPB	-9.25474	2.20335	-20.7128	H_mean	3.25253	1.75421
318	BPB	-8.50462	3.66091	-20.6702	H_mean	3.25253	1.75421
319	BPB	-7.86871	4.94558	-20.683	H_mean	3.25253	1.75421
320	BPB	-7.86582	5.53854	-21.2702	H_mean	3.25253	1.75421
321	BPB	-7.77542	6.16033	-21.7112	H_mean	3.25253	1.75421
322	BPB	-8.04707	6.36138	-22.4555	H_mean	3.25253	1.75421
323	BPB	-6.86423	7.0304	-20.7588	H_mean	3.25253	1.75421
324	BPB	-5.37214	7.02213	-17.7664	H_mean	3.25253	1.75421
325	BPB	-5.42261	6.32911	-17.1743	H_mean	3.25253	1.75421
326	BPB	-7.40036	4.56663	-19.3674	H_mean	3.25253	1.75421
327	BPB	-8.47987	3.99654	-20.9563	H_mean	3.25253	1.75421
328	BPB	-8.67476	4.50124	-21.8508	H_mean	3.25253	1.75421
329	BPB	-10.6079	3.45786	-24.6737	H_mean	3.25253	1.75421
330	BPB	-14.112	1.03379	-29.2577	H_mean	3.25253	1.75421
331	BPB	-15.4314	0.410991	-31.2739	H_mean	3.25253	1.75421
332	BPB	-14.5664	1.58947	-30.7223	H_mean	3.25253	1.75421
333	BPB	-14.8571	1.65352	-31.3677	H_mean	3.25253	1.75421
334	BPB	-14.6664	2.24024	-31.573	H_mean	3.25253	1.75421
335	BPB	-14.614	2.72991	-31.9579	H_mean	3.25253	1.75421
336	BPB	-13.1946	4.62797	-31.0171	H_mean	3.25253	1.75421
337	BPB	-13.2912	5.05119	-31.6336	H_mean	3.25253	1.75421
338	BPB	-14.4361	4.32222	-33.1944	H_mean	3.25253	1.75421
339	BPB	-15.1514	3.91888	-34.2216	H_mean	3.25253	1.75421
340	BPB	-15.437	3.84118	-34.7153	H_mean	3.25253	1.75421
341	BPB	-14.8253	4.55691	-34.2075	H_mean	3.25253	1.75421
342	BPB	-15.0156	4.3666	-34.3978	H_mean	3.25253	1.75421
343	BPB	-15.9943	3.38786	-35.3765	H_mean	3.25253	1.75421
344	BPB	-15.3428	4.03935	-34.7251	H_mean	3.25253	1.75421
345	BPB	-13.0611	6.32107	-32.4433	H_mean	3.25253	1.75421
346	BPB	-12.1605	7.22168	-31.5427	H_mean	3.25253	1.75421
347	BPB	-12.641	6.74119	-32.0232	H_mean	3.25253	1.75421
348	BPB	-13.0247	6.35749	-32.4069	H_mean	3.25253	1.75421
349	BPB	-13.3075	6.07468	-32.6897	H_mean	3.25253	1.75421
350	BPB	-13.7636	5.61856	-33.1458	H_mean	3.25253	1.75421
351	BPB	-14.1693	5.21287	-33.5515	H_mean	3.25253	1.75421
352	BPB	-14.5246	4.85761	-33.9068	H_mean	3.25253	1.75421
353	BPB	-14.8294	4.55278	-34.2116	H_mean	3.25253	1.75421
354	BPB	-15.0838	4.29839	-34.466	H_mean	3.25253	1.75421
355	BPB	-15.2878	4.09442	-34.67	H_mean	3.25253	1.75421
356	BPB	-15.9091	3.47309	-35.2913	H_mean	3.25253	1.75421
357	BPB	-16.9478	2.4344	-36.33	H_mean	3.25253	1.75421
358	BPB	-18.4039	0.97835	-37.7861	H_mean	3.25253	1.75421
359	BPB	-20.013	-0.630777	-39.3952	H_mean	3.25253	1.75421
360	BPB	-20.013	-0.630777	-39.3952	H_mean	3.25253	1.75421
361	BPB	-20.013	-0.630777	-39.3952	H_mean	3.25253	1.75421
362	BPB	-20.013	-0.630777	-39.3952	H_mean	3.25253	1.75421
363	BPB	-20.013	-0.630777	-39.3952	H_mean	3.25253	1.75421
364	BPB	-20.013	-0.630777	-39.3952	H_mean	3.25253	1.75421
365	BPB	-20.013	-0.630777	-39.3952	H_mean	3.25253	1.75421
366	BPB	-20.013	-0.630777	-39.3952	H_mean	3.25253	1.75421
1	BPB	5.5118	5.64598	5.37761	LE_mean	3.26978	1.70504
2	BPB	5.5118	5.64598	5.37761	LE_mean	3.26978	1.70504
3	BPB	5.5118	5.64598	5.37761	LE_mean	3.26978	1.70504
4	BPB	5.5118	5.64598	5.37761	LE_mean	3.26978	1.70504
5	BPB	5.5118	5.64598	5.37761	LE_mean	3.26978	1.70504
6	BPB	5.5118	5.64598	5.37761	LE_mean	3.26978	1.70504
7	BPB	5.5118	5.64598	5.37761	LE_mean	3.26978	1.70504
8	BPB	5.5118	5.64598	5.37761	LE_mean	3.26978	1.70504
9	BPB	4.70281	4.83706	4.56855	LE_mean	3.26978	1.70504
10	BPB	4.35254	4.48688	4.2182	LE_mean	3.26978	1.70504
11	BPB	2.80344	2.93788	2.669	LE_mean	3.26978	1.70504
12	BPB	2.8312	2.96576	2.69664	LE_mean	3.26978	1.70504
13	BPB	2.69524	2.82993	2.56054	LE_mean	3.26978	1.70504
14	BPB	2.39554	2.53039	2.2607	LE_mean	3.26978	1.70504
15	BPB	1.86364	1.99866	1.72862	LE_mean	3.26978	1.70504
16	BPB	1.25145	1.38665	1.11624	LE_mean	3.26978	1.70504
17	BPB	0.477446	0.612853	0.342039	LE_mean	3.26978	1.70504
18	BPB	0.0880664	0.223694	-0.0475607	LE_mean	3.26978	1.70504
19	BPB	0.0833078	0.219172	-0.0525564	LE_mean	3.26978	1.70504
20	BPB	0.116804	0.252922	-0.0193144	LE_mean	3.26978	1.70504
21	BPB	0.136921	0.273293	0.000548872	LE_mean	3.26978	1.70504
22	BPB	0.151082	0.287708	0.0144557	LE_mean	3.26978	1.70504
23	BPB	0.205441	0.342321	0.0685615	LE_mean	3.26978	1.70504
24	BPB	0.204829	0.341963	0.0676951	LE_mean	3.26978	1.70504
25	BPB	0.248457	0.385845	0.111069	LE_mean	3.26978	1.70504
26	BPB	0.295079	0.432721	0.157437	LE_mean	3.26978	1.70504
27	BPB	0.344695	0.482591	0.2068	LE_mean	3.26978	1.70504
28	BPB	0.405182	0.543332	0.267033	LE_mean	3.26978	1.70504
29	BPB	0.476541	0.614944	0.338138	LE_mean	3.26978	1.70504
30	BPB	0.571483	0.710141	0.432826	LE_mean	3.26978	1.70504
31	BPB	0.538082	0.676994	0.399171	LE_mean	3.26978	1.70504
32	BPB	0.520919	0.660084	0.381754	LE_mean	3.26978	1.70504
33	BPB	0.543483	0.701025	0.385941	LE_mean	3.26978	1.70504
34	BPB	0.552355	0.762818	0.341891	LE_mean	3.26978	1.70504
35	BPB	0.547533	0.845462	0.249603	LE_mean	3.26978	1.70504
36	BPB	0.53791	0.957849	0.11797	LE_mean	3.26978	1.70504
37	BPB	0.523486	1.09998	-0.0530081	LE_mean	3.26978	1.70504
38	BPB	0.458105	1.2257	-0.309488	LE_mean	3.26978	1.70504
39	BPB	0.436939	1.43017	-0.556297	LE_mean	3.26978	1.70504
40	BPB	0.360775	1.6142	-0.892648	LE_mean	3.26978	1.70504
41	BPB	0.270859	1.81901	-1.2773	LE_mean	3.26978	1.70504
42	BPB	0.265604	2.14304	-1.61183	LE_mean	3.26978	1.70504
43	BPB	0.159414	2.40067	-2.08184	LE_mean	3.26978	1.70504
44	BPB	0.013197	2.65281	-2.62642	LE_mean	3.26978	1.70504
45	BPB	-0.0107133	3.06181	-3.08324	LE_mean	3.26978	1.70504
46	BPB	0.0876828	3.62766	-3.4523	LE_mean	3.26978	1.70504
47	BPB	0.245327	4.2873	-3.79665	LE_mean	3.26978	1.70504
48	BPB	0.572021	5.13242	-3.98838	LE_mean	3.26978	1.70504
49	BPB	1.12119	6.2	-3.95763	LE_mean	3.26978	1.70504
50	BPB	1.43136	6.97782	-4.1151	LE_mean	3.26978	1.70504
51	BPB	1.49365	7.45698	-4.46969	LE_mean	3.26978	1.70504
52	BPB	1.54763	7.87707	-4.78181	LE_mean	3.26978	1.70504
53	BPB	1.5933	8.23807	-5.05147	LE_mean	3.26978	1.70504
54	BPB	1.68306	8.59238	-5.22627	LE_mean	3.26978	1.70504
55	BPB	1.78372	8.90683	-5.33939	LE_mean	3.26978	1.70504
56	BPB	1.8953	9.18141	-5.39082	LE_mean	3.26978	1.70504
57	BPB	2.03189	9.43025	-5.36646	LE_mean	3.26978	1.70504
58	BPB	2.12692	9.58674	-5.33291	LE_mean	3.26978	1.70504
59	BPB	2.24869	9.71921	-5.22183	LE_mean	3.26978	1.70504
60	BPB	2.29066	9.7211	-5.13978	LE_mean	3.26978	1.70504
61	BPB	2.25282	9.59241	-5.08677	LE_mean	3.26978	1.70504
62	BPB	2.1895	9.38746	-5.00847	LE_mean	3.26978	1.70504
63	BPB	1.90044	8.90601	-5.10512	LE_mean	3.26978	1.70504
64	BPB	1.38567	8.14807	-5.37673	LE_mean	3.26978	1.70504
65	BPB	1.10664	7.62587	-5.4126	LE_mean	3.26978	1.70504
66	BPB	1.06334	7.3394	-5.21272	LE_mean	3.26978	1.70504
67	BPB	1.06402	7.09692	-4.96887	LE_mean	3.26978	1.70504
68	BPB	1.14352	6.93324	-4.64621	LE_mean	3.26978	1.70504
69	BPB	1.24944	6.79599	-4.29712	LE_mean	3.26978	1.70504
70	BPB	1.29503	6.59842	-4.00836	LE_mean	3.26978	1.70504
71	BPB	1.39909	6.4593	-3.66113	LE_mean	3.26978	1.70504
72	BPB	1.44908	6.26613	-3.36797	LE_mean	3.26978	1.70504
73	BPB	1.58462	6.1585	-2.98926	LE_mean	3.26978	1.70504
74	BPB	1.67908	6.00979	-2.65163	LE_mean	3.26978	1.70504
75	BPB	1.77182	5.85936	-2.31573	LE_mean	3.26978	1.70504
76	BPB	1.86283	5.7072	-1.98155	LE_mean	3.26978	1.70504
77	BPB	1.8978	5.499	-1.70341	LE_mean	3.26978	1.70504
78	BPB	1.94367	5.3017	-1.41437	LE_mean	3.26978	1.70504
79	BPB	2.07375	5.18862	-1.04112	LE_mean	3.26978	1.70504
80	BPB	2.60539	5.47709	-0.266305	LE_mean	3.26978	1.70504
81	BPB	3.5386	6.16713	0.910065	LE_mean	3.26978	1.70504
82	BPB	3.57086	5.95623	1.1855	LE_mean	3.26978	1.70504
83	BPB	3.90434	6.33576	1.47292	LE_mean	3.26978	1.70504
84	BPB	4.5898	7.3565	1.8231	LE_mean	3.26978	1.70504
85	BPB	4.87273	7.95698	1.78849	LE_mean	3.26978	1.70504
86	BPB	5.263	8.64707	1.87893	LE_mean	3.26978	1.70504
87	BPB	5.51835	9.18451	1.85219	LE_mean	3.26978	1.70504
88	BPB	5.75141	9.68193	1.82089	LE_mean	3.26978	1.70504
89	BPB	5.95953	10.1367	1.78237	LE_mean	3.26978	1.70504
90	BPB	6.03861	10.4447	1.63255	LE_mean	3.26978	1.70504
91	BPB	6.41131	11.0285	1.79407	LE_mean	3.26978	1.70504
92	BPB	6.76318	11.5739	1.95251	LE_mean	3.26978	1.70504
93	BPB	7.06914	12.0555	2.08275	LE_mean	3.26978	1.70504
94	BPB	7.47805	12.6224	2.33368	LE_mean	3.26978	1.70504
95	BPB	7.32044	12.6051	2.03581	LE_mean	3.26978	1.70504
96	BPB	6.85006	12.2572	1.44291	LE_mean	3.26978	1.70504
97	BPB	7.32015	13.1104	1.52993	LE_mean	3.26978	1.70504
98	BPB	8.34058	14.4852	2.19596	LE_mean	3.26978	1.70504
99	BPB	8.47517	14.7158	2.23456	LE_mean	3.26978	1.70504
100	BPB	8.93424	15.3194	2.54909	LE_mean	3.26978	1.70504
101	BPB	8.82683	15.4051	2.2486	LE_mean	3.26978	1.70504
102	BPB	9.34481	16.1647	2.52495	LE_mean	3.26978	1.70504
103	BPB	10.4723	17.5501	3.39438	LE_mean	3.26978	1.70504
104	BPB	10.709	18.1397	3.27817	LE_mean	3.26978	1.70504
105	BPB	11.2748	19.1534	3.39615	LE_mean	3.26978	1.70504
106	BPB	12.0302	20.4515	3.60883	LE_mean	3.26978	1.70504
107	BPB	12.6343	21.6933	3.57535	LE_mean	3.26978	1.70504
108	BPB	13.9489	23.7404	4.15731	LE_mean	3.26978	1.70504
109	BPB	13.6514	24.1324	3.17043	LE_mean	3.26978	1.70504
110	BPB	14.7782	25.9055	3.6508	LE_mean	3.26978	1.70504
111	BPB	14.6668	26.4814	2.85215	LE_mean	3.26978	1.70504
112	BPB	15.4935	27.7581	3.22899	LE_mean	3.26978	1.70504
113	BPB	15.8935	28.3706	3.41644	LE_mean	3.26978	1.70504
114	BPB	18.0015	30.6836	5.31952	LE_mean	3.26978	1.70504
115	BPB	20.2268	33.1144	7.33913	LE_mean	3.26978	1.70504
116	BPB	22.7143	35.9843	9.44443	LE_mean	3.26978	1.70504
117	BPB	25.1196	38.9485	11.2907	LE_mean	3.26978	1.70504
118	BPB	25.522	40.273	10.7711	LE_mean	3.26978	1.70504
119	BPB	29.1056	45.0631	13.1481	LE_mean	3.26978	1.70504
120	BPB	31.0664	48.515	13.6178	LE_mean	3.26978	1.70504
121	BPB	32.3724	50.2934	14.4513	LE_mean	3.26978	1.70504
122	BPB	33.8259	52.5531	15.0987	LE_mean	3.26978	1.70504
123	BPB	36.4288	55.8043	17.0533	LE_mean	3.26978	1.70504
124	BPB	39.3398	59.3438	19.3358	LE_mean	3.26978	1.70504
125	BPB	40.6673	61.28	20.0547	LE_mean	3.26978	1.70504
126	BPB	43.9202	64.2033	23.637	LE_mean	3.26978	1.70504
127	BPB	46.1646	66.8211	25.5081	LE_mean	3.26978	1.70504
128	BPB	48.8888	68.6743	29.1033	LE_mean	3.26978	1.70504
129	BPB	50.0752	69.3633	30.7872	LE_mean	3.26978	1.70504
130	BPB	50.6066	70.2167	30.9965	LE_mean	3.26978	1.70504
131	BPB	50.5762	70.2746	30.8778	LE_mean	3.26978	1.70504
132	BPB	49.0607	68.9189	29.2025	LE_mean	3.26978	1.70504
133	BPB	52.1603	71.863	32.4576	LE_mean	3.26978	1.70504
134	BPB	53.0078	72.2398	33.7758	LE_mean	3.26978	1.70504
135	BPB	54.4457	72.8917	35.9996	LE_mean	3.26978	1.70504
136	BPB	56.533	75.4286	37.6374	LE_mean	3.26978	1.70504
137	BPB	56.9795	75.4049	38.5541	LE_mean	3.26978	1.70504
138	BPB	57.9711	75.7897	40.1525	LE_mean	3.26978	1.70504
139	BPB	58.5668	76.09	41.0436	LE_mean	3.26978	1.70504
140	BPB	60.5657	77.5667	43.5647	LE_mean	3.26978	1.70504
141	BPB	62.4426	79.529	45.3562	LE_mean	3.26978	1.70504
142	BPB	63.6103	79.7485	47.472	LE_mean	3.26978	1.70504
143	BPB	63.3276	80.0885	46.5667	LE_mean	3.26978	1.70504
144	BPB	62.8068	79.8513	45.7622	LE_mean	3.26978	1.70504
145	BPB	64.3977	80.3051	48.4904	LE_mean	3.26978	1.70504
146	BPB	68.4197	83.4898	53.3496	LE_mean	3.26978	1.70504
147	BPB	70.6274	84.8552	56.3996	LE_mean	3.26978	1.70504
148	BPB	70.5011	83.4161	57.5862	LE_mean	3.26978	1.70504
149	BPB	71.1367	83.6739	58.5994	LE_mean	3.26978	1.70504
150	BPB	73.6224	85.2349	62.0099	LE_mean	3.26978	1.70504
151	BPB	75.5838	86.4161	64.7515	LE_mean	3.26978	1.70504
152	BPB	78.0838	88.2306	67.9369	LE_mean	3.26978	1.70504
153	BPB	77.5226	86.7871	68.258	LE_mean	3.26978	1.70504
154	BPB	78.3571	87.3661	69.3481	LE_mean	3.26978	1.70504
155	BPB	77.6171	86.6206	68.6137	LE_mean	3.26978	1.70504
156	BPB	77.4703	85.9044	69.0362	LE_mean	3.26978	1.70504
157	BPB	77.3824	85.8794	68.8854	LE_mean	3.26978	1.70504
158	BPB	76.5033	85.4179	67.5886	LE_mean	3.26978	1.70504
159	BPB	76.793	85.8232	67.7629	LE_mean	3.26978	1.70504
160	BPB	75.694	85.0568	66.3312	LE_mean	3.26978	1.70504
161	BPB	74.7962	85.6463	63.9461	LE_mean	3.26978	1.70504
162	BPB	74.3501	85.0746	63.6255	LE_mean	3.26978	1.70504
163	BPB	75.3002	86.8254	63.7749	LE_mean	3.26978	1.70504
164	BPB	74.3678	85.0213	63.7144	LE_mean	3.26978	1.70504
165	BPB	73.6528	84.9875	62.318	LE_mean	3.26978	1.70504
166	BPB	72.9424	83.686	62.1988	LE_mean	3.26978	1.70504
167	BPB	72.6899	84.0066	61.3731	LE_mean	3.26978	1.70504
168	BPB	73.785	85.1113	62.4587	LE_mean	3.26978	1.70504
169	BPB	73.5453	85.7619	61.3286	LE_mean	3.26978	1.70504
170	BPB	75.9146	88.1103	63.7189	LE_mean	3.26978	1.70504
171	BPB	75.696	88.456	62.936	LE_mean	3.26978	1.70504
172	BPB	76.6448	90.7449	62.5447	LE_mean	3.26978	1.70504
173	BPB	78.7098	92.5798	64.8398	LE_mean	3.26978	1.70504
174	BPB	78.5337	92.4599	64.6076	LE_mean	3.26978	1.70504
175	BPB	80.7925	94.6428	66.9422	LE_mean	3.26978	1.70504
176	BPB	81.9893	96.3405	67.6381	LE_mean	3.26978	1.70504
177	BPB	84.1079	97.9893	70.2264	LE_mean	3.26978	1.70504
178	BPB	84.2865	97.8292	70.7438	LE_mean	3.26978	1.70504
179	BPB	84.7178	98.3139	71.1216	LE_mean	3.26978	1.70504
180	BPB	83.8451	97.8651	69.8251	LE_mean	3.26978	1.70504
181	BPB	83.5985	98.4354	68.7617	LE_mean	3.26978	1.70504
182	BPB	83.9706	98.4333	69.5078	LE_mean	3.26978	1.70504
183	BPB	82.9833	98.401	67.5656	LE_mean	3.26978	1.70504
184	BPB	84.5325	98.0531	71.0118	LE_mean	3.26978	1.70504
185	BPB	82.6167	96.3561	68.8774	LE_mean	3.26978	1.70504
186	BPB	83.0309	96.8673	69.1944	LE_mean	3.26978	1.70504
187	BPB	82.5893	95.4148	69.7639	LE_mean	3.26978	1.70504
188	BPB	83.6157	96.3544	70.877	LE_mean	3.26978	1.70504
189	BPB	86.8867	99.555	74.2185	LE_mean	3.26978	1.70504
190	BPB	85.7644	98.0833	73.4455	LE_mean	3.26978	1.70504
191	BPB	83.6357	93.6404	73.6309	LE_mean	3.26978	1.70504
192	BPB	82.2984	93.9242	70.6727	LE_mean	3.26978	1.70504
193	BPB	80.7507	92.2655	69.2359	LE_mean	3.26978	1.70504
194	BPB	81.0616	92.5862	69.537	LE_mean	3.26978	1.70504
195	BPB	81.7543	92.3912	71.1174	LE_mean	3.26978	1.70504
196	BPB	81.5691	91.6474	71.4908	LE_mean	3.26978	1.70504
197	BPB	81.187	91.0358	71.3382	LE_mean	3.26978	1.70504
198	BPB	81.3389	91.0361	71.6416	LE_mean	3.26978	1.70504
199	BPB	81.6053	93.666	69.5446	LE_mean	3.26978	1.70504
200	BPB	81.6436	94.0242	69.263	LE_mean	3.26978	1.70504
201	BPB	81.7252	93.9369	69.5135	LE_mean	3.26978	1.70504
202	BPB	80.7593	92.4993	69.0193	LE_mean	3.26978	1.70504
203	BPB	79.3879	90.6039	68.1718	LE_mean	3.26978	1.70504
204	BPB	78.4585	89.2298	67.6872	LE_mean	3.26978	1.70504
205	BPB	77.9559	89.6025	66.3093	LE_mean	3.26978	1.70504
206	BPB	77.6351	90.673	64.5973	LE_mean	3.26978	1.70504
207	BPB	77.3275	88.9706	65.6845	LE_mean	3.26978	1.70504
208	BPB	77.3652	88.7507	65.9797	LE_mean	3.26978	1.70504
209	BPB	75.7593	88.3744	63.1441	LE_mean	3.26978	1.70504
210	BPB	75.7042	88.6463	62.7621	LE_mean	3.26978	1.70504
211	BPB	74.7148	88.0746	61.3549	LE_mean	3.26978	1.70504
212	BPB	73.9012	87.7695	60.0328	LE_mean	3.26978	1.70504
213	BPB	73.8263	87.7527	59.8999	LE_mean	3.26978	1.70504
214	BPB	72.1822	83.9683	60.396	LE_mean	3.26978	1.70504
215	BPB	72.7666	83.632	61.9013	LE_mean	3.26978	1.70504
216	BPB	71.0928	82.2568	59.9287	LE_mean	3.26978	1.70504
217	BPB	70.5613	81.9482	59.1744	LE_mean	3.26978	1.70504
218	BPB	68.2988	80.2315	56.366	LE_mean	3.26978	1.70504
219	BPB	65.2086	78.3465	52.0706	LE_mean	3.26978	1.70504
220	BPB	65.2383	78.1655	52.3111	LE_mean	3.26978	1.70504
221	BPB	64.2438	77.356	51.1316	LE_mean	3.26978	1.70504
222	BPB	63.9952	77.7833	50.2071	LE_mean	3.26978	1.70504
223	BPB	63.5385	77.2948	49.7822	LE_mean	3.26978	1.70504
224	BPB	64.2472	76.6219	51.8726	LE_mean	3.26978	1.70504
225	BPB	62.6298	74.4581	50.8014	LE_mean	3.26978	1.70504
226	BPB	61.6594	73.139	50.1798	LE_mean	3.26978	1.70504
227	BPB	61.4299	73.1246	49.7353	LE_mean	3.26978	1.70504
228	BPB	58.3851	70.1992	46.5709	LE_mean	3.26978	1.70504
229	BPB	56.8241	69.019	44.6292	LE_mean	3.26978	1.70504
230	BPB	54.7315	66.907	42.556	LE_mean	3.26978	1.70504
231	BPB	53.9003	66.4169	41.3838	LE_mean	3.26978	1.70504
232	BPB	54.417	67.2502	41.5838	LE_mean	3.26978	1.70504
233	BPB	54.1004	66.7022	41.4987	LE_mean	3.26978	1.70504
234	BPB	54.0625	65.6037	42.5213	LE_mean	3.26978	1.70504
235	BPB	51.5717	62.8798	40.2636	LE_mean	3.26978	1.70504
236	BPB	51.82	62.4228	41.2173	LE_mean	3.26978	1.70504
237	BPB	50.0707	60.3175	39.824	LE_mean	3.26978	1.70504
238	BPB	48.0916	58.9356	37.2477	LE_mean	3.26978	1.70504
239	BPB	45.1648	56.458	33.8716	LE_mean	3.26978	1.70504
240	BPB	43.0819	54.9936	31.1702	LE_mean	3.26978	1.70504
241	BPB	41.7654	53.1475	30.3834	LE_mean	3.26978	1.70504
242	BPB	40.3127	50.5725	30.0529	LE_mean	3.26978	1.70504
243	BPB	40.7826	49.9868	31.5784	LE_mean	3.26978	1.70504
244	BPB	39.852	49.0574	30.6467	LE_mean	3.26978	1.70504
245	BPB	38.4105	48.0129	28.808	LE_mean	3.26978	1.70504
246	BPB	37.3586	46.9934	27.7237	LE_mean	3.26978	1.70504
247	BPB	35.5629	45.3939	25.7319	LE_mean	3.26978	1.70504
248	BPB	35.0052	44.4944	25.5161	LE_mean	3.26978	1.70504
249	BPB	33.7315	42.8261	24.637	LE_mean	3.26978	1.70504
250	BPB	34.4263	44.1907	24.6619	LE_mean	3.26978	1.70504
251	BPB	31.8635	41.485	22.242	LE_mean	3.26978	1.70504
252	BPB	30.6561	40.2152	21.097	LE_mean	3.26978	1.70504
253	BPB	29.9374	38.9797	20.8951	LE_mean	3.26978	1.70504
254	BPB	30.5763	39.4534	21.6992	LE_mean	3.26978	1.70504
255	BPB	30.061	38.3091	21.813	LE_mean	3.26978	1.70504
256	BPB	29.3299	37.3595	21.3003	LE_mean	3.26978	1.70504
257	BPB	27.5132	35.7484	19.2779	LE_mean	3.26978	1.70504
258	BPB	26.814	35.7417	17.8863	LE_mean	3.26978	1.70504
259	BPB	27.4126	36.3371	18.4881	LE_mean	3.26978	1.70504
260	BPB	27.1452	35.5728	18.7176	LE_mean	3.26978	1.70504
261	BPB	27.1606	35.1115	19.2096	LE_mean	3.26978	1.70504
262	BPB	26.1438	33.5168	18.7707	LE_mean	3.26978	1.70504
263	BPB	25.3121	32.5166	18.1076	LE_mean	3.26978	1.70504
264	BPB	24.5525	31.9277	17.1774	LE_mean	3.26978	1.70504
265	BPB	23.1272	29.8949	16.3596	LE_mean	3.26978	1.70504
266	BPB	23.4122	30.1593	16.6651	LE_mean	3.26978	1.70504
267	BPB	24.0143	30.8232	17.2053	LE_mean	3.26978	1.70504
268	BPB	23.4923	30.3764	16.6082	LE_mean	3.26978	1.70504
269	BPB	22.1452	28.8409	15.4495	LE_mean	3.26978	1.70504
270	BPB	21.3487	27.5925	15.1048	LE_mean	3.26978	1.70504
271	BPB	20.6478	26.9963	14.2992	LE_mean	3.26978	1.70504
272	BPB	20.0798	26.1467	14.0128	LE_mean	3.26978	1.70504
273	BPB	18.6997	24.0361	13.3634	LE_mean	3.26978	1.70504
274	BPB	16.4783	21.21	11.7466	LE_mean	3.26978	1.70504
275	BPB	15.6063	19.9308	11.2819	LE_mean	3.26978	1.70504
276	BPB	13.8605	17.8121	9.90887	LE_mean	3.26978	1.70504
277	BPB	13.4814	17.7813	9.18141	LE_mean	3.26978	1.70504
278	BPB	13.5375	18.7075	8.36755	LE_mean	3.26978	1.70504
279	BPB	13.9095	19.8691	7.94994	LE_mean	3.26978	1.70504
280	BPB	13.4019	19.629	7.17485	LE_mean	3.26978	1.70504
281	BPB	11.8103	17.367	6.2537	LE_mean	3.26978	1.70504
282	BPB	10.4027	15.4211	5.38422	LE_mean	3.26978	1.70504
283	BPB	9.62828	14.3188	4.93774	LE_mean	3.26978	1.70504
284	BPB	8.93135	13.4672	4.39546	LE_mean	3.26978	1.70504
285	BPB	9.14607	14.0814	4.21078	LE_mean	3.26978	1.70504
286	BPB	9.04406	14.4791	3.60907	LE_mean	3.26978	1.70504
287	BPB	9.04582	14.7127	3.37891	LE_mean	3.26978	1.70504
288	BPB	8.96622	14.84	3.09241	LE_mean	3.26978	1.70504
289	BPB	8.61761	14.7102	2.52496	LE_mean	3.26978	1.70504
290	BPB	8.08035	14.3323	1.82842	LE_mean	3.26978	1.70504
291	BPB	7.74485	13.7457	1.74401	LE_mean	3.26978	1.70504
292	BPB	6.7331	12.0725	1.39368	LE_mean	3.26978	1.70504
293	BPB	5.23514	9.75303	0.717243	LE_mean	3.26978	1.70504
294	BPB	3.90297	7.43924	0.366695	LE_mean	3.26978	1.70504
295	BPB	2.95384	5.79017	0.117513	LE_mean	3.26978	1.70504
296	BPB	2.96759	5.80139	0.133794	LE_mean	3.26978	1.70504
297	BPB	3.09555	5.96844	0.222674	LE_mean	3.26978	1.70504
298	BPB	3.32569	6.20119	0.450195	LE_mean	3.26978	1.70504
299	BPB	3.1549	5.97639	0.33341	LE_mean	3.26978	1.70504
300	BPB	2.35017	4.68022	0.0201253	LE_mean	3.26978	1.70504
301	BPB	1.73388	3.49302	-0.0252664	LE_mean	3.26978	1.70504
302	BPB	1.37045	2.8549	-0.113995	LE_mean	3.26978	1.70504
303	BPB	1.05396	2.31716	-0.20925	LE_mean	3.26978	1.70504
304	BPB	0.784385	1.8798	-0.31103	LE_mean	3.26978	1.70504
305	BPB	0.798385	1.77946	-0.182689	LE_mean	3.26978	1.70504
306	BPB	0.985334	1.90552	0.0651509	LE_mean	3.26978	1.70504
307	BPB	0.970804	1.88355	0.0580605	LE_mean	3.26978	1.70504
308	BPB	1.39521	2.58084	0.209589	LE_mean	3.26978	1.70504
309	BPB	2.06786	3.8067	0.329031	LE_mean	3.26978	1.70504
310	BPB	2.34319	4.67423	0.0121565	LE_mean	3.26978	1.70504
311	BPB	2.99876	5.961	0.0365191	LE_mean	3.26978	1.70504
312	BPB	3.39424	6.97562	-0.187136	LE_mean	3.26978	1.70504
313	BPB	3.52964	7.71809	-0.658809	LE_mean	3.26978	1.70504
314	BPB	3.73394	8.51739	-1.04951	LE_mean	3.26978	1.70504
315	BPB	3.75925	9.12563	-1.60714	LE_mean	3.26978	1.70504
316	BPB	3.86746	9.80472	-2.06979	LE_mean	3.26978	1.70504
317	BPB	4.05859	10.5546	-2.43746	LE_mean	3.26978	1.70504
318	BPB	4.24391	11.2867	-2.79888	LE_mean	3.26978	1.70504
319	BPB	4.35946	11.9369	-3.21799	LE_mean	3.26978	1.70504
320	BPB	4.34861	12.4487	-3.75143	LE_mean	3.26978	1.70504
321	BPB	4.18726	12.7978	-4.42331	LE_mean	3.26978	1.70504
322	BPB	4.24983	13.3589	-4.85921	LE_mean	3.26978	1.70504
323	BPB	4.21369	13.5315	-5.10415	LE_mean	3.26978	1.70504
324	BPB	3.68765	12.9247	-5.54935	LE_mean	3.26978	1.70504
325	BPB	3.69015	12.798	-5.41769	LE_mean	3.26978	1.70504
326	BPB	3.33994	12.2703	-5.5904	LE_mean	3.26978	1.70504
327	BPB	3.19168	11.9445	-5.56115	LE_mean	3.26978	1.70504
328	BPB	2.68311	11.2703	-5.90406	LE_mean	3.26978	1.70504
329	BPB	2.3618	10.7951	-6.07154	LE_mean	3.26978	1.70504
330	BPB	2.16739	10.4587	-6.12395	LE_mean	3.26978	1.70504
331	BPB	1.95683	10.118	-6.20434	LE_mean	3.26978	1.70504
332	BPB	1.73011	9.77295	-6.31273	LE_mean	3.26978	1.70504
333	BPB	1.57595	9.51229	-6.3604	LE_mean	3.26978	1.70504
334	BPB	1.5583	9.39998	-6.28338	LE_mean	3.26978	1.70504
335	BPB	1.49715	9.256	-6.26169	LE_mean	3.26978	1.70504
336	BPB	1.3925	9.08035	-6.29534	LE_mean	3.26978	1.70504
337	BPB	1.24436	8.87303	-6.38432	LE_mean	3.26978	1.70504
338	BPB	1.03855	8.61989	-6.5428	LE_mean	3.26978	1.70504
339	BPB	0.704967	8.25081	-6.84088	LE_mean	3.26978	1.70504
340	BPB	0.24362	7.7658	-7.27856	LE_mean	3.26978	1.70504
341	BPB	-0.345495	7.16485	-7.85584	LE_mean	3.26978	1.70504
342	BPB	-0.949307	6.56104	-8.45965	LE_mean	3.26978	1.70504
343	BPB	-1.00553	6.50482	-8.51587	LE_mean	3.26978	1.70504
344	BPB	-1.06175	6.44859	-8.5721	LE_mean	3.26978	1.70504
345	BPB	-1.11797	6.39237	-8.62832	LE_mean	3.26978	1.70504
346	BPB	-1.1742	6.33615	-8.68454	LE_mean	3.26978	1.70504
347	BPB	-1.23042	6.27993	-8.74076	LE_mean	3.26978	1.70504
348	BPB	-1.28664	6.22371	-8.79699	LE_mean	3.26978	1.70504
349	BPB	-1.30577	6.20458	-8.81611	LE_mean	3.26978	1.70504
350	BPB	-1.19291	6.31743	-8.70326	LE_mean	3.26978	1.70504
351	BPB	-0.948081	6.56226	-8.45843	LE_mean	3.26978	1.70504
352	BPB	-0.571273	6.93907	-8.08162	LE_mean	3.26978	1.70504
353	BPB	-0.0624872	7.44786	-7.57283	LE_mean	3.26978	1.70504
354	BPB	0.578276	8.08862	-6.93207	LE_mean	3.26978	1.70504
355	BPB	1.35102	8.86136	-6.15933	LE_mean	3.26978	1.70504
356	BPB	2.25574	9.76608	-5.25461	LE_mean	3.26978	1.70504
357	BPB	3.29243	10.8028	-4.21791	LE_mean	3.26978	1.70504
358	BPB	4.46111	11.9715	-3.04924	LE_mean	3.26978	1.70504
359	BPB	5.63353	13.1439	-1.87682	LE_mean	3.26978	1.70504
360	BPB	5.63353	13.1439	-1.87682	LE_mean	3.26978	1.70504
361	BPB	5.63353	13.1439	-1.87682	LE_mean	3.26978	1.70504
362	BPB	5.63353	13.1439	-1.87682	LE_mean	3.26978	1.70504
363	BPB	5.63353	13.1439	-1.87682	LE_mean	3.26978	1.70504
364	BPB	5.63353	13.1439	-1.87682	LE_mean	3.26978	1.70504
365	BPB	5.63353	13.1439	-1.87682	LE_mean	3.26978	1.70504
366	BPB	5.63353	13.1439	-1.87682	LE_mean	3.26978	1.70504
1	BPB	-3.40844	-0.849851	-5.96704	G_mean	5.56011	1.96448
2	BPB	-3.40844	-0.849851	-5.96704	G_mean	5.56011	1.96448
3	BPB	-3.40844	-0.849851	-5.96704	G_mean	5.56011	1.96448
4	BPB	-3.40844	-0.849851	-5.96704	G_mean	5.56011	1.96448
5	BPB	-3.40844	-0.849851	-5.96704	G_mean	5.56011	1.96448
6	BPB	-3.40844	-0.849851	-5.96704	G_mean	5.56011	1.96448
7	BPB	-3.40844	-0.849851	-5.96704	G_mean	5.56011	1.96448
8	BPB	-3.40844	-0.849851	-5.96704	G_mean	5.56011	1.96448
9	BPB	-3.53098	-0.838516	-6.22345	G_mean	5.56011	1.96448
10	BPB	-3.67656	-0.828012	-6.5251	G_mean	5.56011	1.96448
11	BPB	-3.62495	-0.627975	-6.62193	G_mean	5.56011	1.96448
12	BPB	-3.50191	-0.443023	-6.5608	G_mean	5.56011	1.96448
13	BPB	-3.26014	-0.265401	-6.25489	G_mean	5.56011	1.96448
14	BPB	-3.127	-0.240294	-6.01372	G_mean	5.56011	1.96448
15	BPB	-3.0249	-0.146858	-5.90294	G_mean	5.56011	1.96448
16	BPB	-2.71895	0.10947	-5.54737	G_mean	5.56011	1.96448
17	BPB	-2.60274	0.129318	-5.33481	G_mean	5.56011	1.96448
18	BPB	-2.51737	0.161815	-5.19655	G_mean	5.56011	1.96448
19	BPB	-2.38063	0.203357	-4.96462	G_mean	5.56011	1.96448
20	BPB	-2.25898	0.238787	-4.75674	G_mean	5.56011	1.96448
21	BPB	-2.18056	0.270481	-4.6316	G_mean	5.56011	1.96448
22	BPB	-2.28332	0.102229	-4.66888	G_mean	5.56011	1.96448
23	BPB	-2.40163	-0.108169	-4.69509	G_mean	5.56011	1.96448
24	BPB	-2.38961	-0.172572	-4.60664	G_mean	5.56011	1.96448
25	BPB	-2.35215	-0.25138	-4.45291	G_mean	5.56011	1.96448
26	BPB	-2.50039	-0.520696	-4.48008	G_mean	5.56011	1.96448
27	BPB	-2.63601	-0.753936	-4.51808	G_mean	5.56011	1.96448
28	BPB	-2.7577	-0.944663	-4.57073	G_mean	5.56011	1.96448
29	BPB	-2.73002	-0.939644	-4.52041	G_mean	5.56011	1.96448
30	BPB	-2.61993	-0.922118	-4.31774	G_mean	5.56011	1.96448
31	BPB	-2.73155	-1.08392	-4.37917	G_mean	5.56011	1.96448
32	BPB	-2.69014	-1.04945	-4.33082	G_mean	5.56011	1.96448
33	BPB	-2.677	-1.04735	-4.30664	G_mean	5.56011	1.96448
34	BPB	-2.68487	-1.06429	-4.30545	G_mean	5.56011	1.96448
35	BPB	-2.69104	-1.07975	-4.30234	G_mean	5.56011	1.96448
36	BPB	-2.677	-1.09507	-4.25894	G_mean	5.56011	1.96448
37	BPB	-2.65528	-1.07478	-4.23578	G_mean	5.56011	1.96448
38	BPB	-2.58166	-1.00776	-4.15556	G_mean	5.56011	1.96448
39	BPB	-2.45931	-0.932369	-3.98626	G_mean	5.56011	1.96448
40	BPB	-2.32046	-0.840162	-3.80075	G_mean	5.56011	1.96448
41	BPB	-2.2017	-0.750076	-3.65332	G_mean	5.56011	1.96448
42	BPB	-2.10444	-0.683515	-3.52536	G_mean	5.56011	1.96448
43	BPB	-2.02928	-0.648425	-3.41014	G_mean	5.56011	1.96448
44	BPB	-1.97034	-0.646027	-3.29465	G_mean	5.56011	1.96448
45	BPB	-1.93507	-0.654943	-3.21519	G_mean	5.56011	1.96448
46	BPB	-1.8918	-0.67084	-3.11276	G_mean	5.56011	1.96448
47	BPB	-1.83151	-0.69217	-2.97084	G_mean	5.56011	1.96448
48	BPB	-1.75584	-0.72095	-2.79074	G_mean	5.56011	1.96448
49	BPB	-1.753	-0.76297	-2.74303	G_mean	5.56011	1.96448
50	BPB	-1.78188	-0.817036	-2.74673	G_mean	5.56011	1.96448
51	BPB	-1.76588	-0.86903	-2.66274	G_mean	5.56011	1.96448
52	BPB	-1.82828	-0.913886	-2.74268	G_mean	5.56011	1.96448
53	BPB	-1.94096	-0.954657	-2.92727	G_mean	5.56011	1.96448
54	BPB	-2.08612	-0.992864	-3.17937	G_mean	5.56011	1.96448
55	BPB	-2.18188	-1.02446	-3.3393	G_mean	5.56011	1.96448
56	BPB	-2.28153	-1.04594	-3.51711	G_mean	5.56011	1.96448
57	BPB	-2.35417	-1.05858	-3.64976	G_mean	5.56011	1.96448
58	BPB	-2.4476	-1.0694	-3.8258	G_mean	5.56011	1.96448
59	BPB	-2.51246	-1.08272	-3.94219	G_mean	5.56011	1.96448
60	BPB	-2.55906	-1.09721	-4.02091	G_mean	5.56011	1.96448
61	BPB	-2.60073	-1.10519	-4.09628	G_mean	5.56011	1.96448
62	BPB	-2.64282	-1.10558	-4.18007	G_mean	5.56011	1.96448
63	BPB	-2.68507	-1.09468	-4.27546	G_mean	5.56011	1.96448
64	BPB	-2.6801	-1.0708	-4.2894	G_mean	5.56011	1.96448
65	BPB	-2.62667	-1.01992	-4.23343	G_mean	5.56011	1.96448
66	BPB	-2.6045	-0.968136	-4.24086	G_mean	5.56011	1.96448
67	BPB	-2.49475	-0.935802	-4.05371	G_mean	5.56011	1.96448
68	BPB	-2.3763	-0.905026	-3.84758	G_mean	5.56011	1.96448
69	BPB	-2.25967	-0.874773	-3.64457	G_mean	5.56011	1.96448
70	BPB	-2.16738	-0.8472	-3.48755	G_mean	5.56011	1.96448
71	BPB	-2.07103	-0.843645	-3.29842	G_mean	5.56011	1.96448
72	BPB	-1.99612	-0.842904	-3.14933	G_mean	5.56011	1.96448
73	BPB	-1.89043	-0.839526	-2.94134	G_mean	5.56011	1.96448
74	BPB	-1.78066	-0.812091	-2.74923	G_mean	5.56011	1.96448
75	BPB	-1.66856	-0.780933	-2.55619	G_mean	5.56011	1.96448
76	BPB	-1.56042	-0.753814	-2.36702	G_mean	5.56011	1.96448
77	BPB	-1.45646	-0.731653	-2.18127	G_mean	5.56011	1.96448
78	BPB	-1.36249	-0.715668	-2.00932	G_mean	5.56011	1.96448
79	BPB	-1.27453	-0.70124	-1.84781	G_mean	5.56011	1.96448
80	BPB	-1.20189	-0.695464	-1.70832	G_mean	5.56011	1.96448
81	BPB	-1.15053	-0.6896	-1.61146	G_mean	5.56011	1.96448
82	BPB	-1.09922	-0.66604	-1.53241	G_mean	5.56011	1.96448
83	BPB	-1.03486	-0.626006	-1.44372	G_mean	5.56011	1.96448
84	BPB	-0.962258	-0.578944	-1.34557	G_mean	5.56011	1.96448
85	BPB	-0.887398	-0.528237	-1.24656	G_mean	5.56011	1.96448
86	BPB	-0.803867	-0.459074	-1.14866	G_mean	5.56011	1.96448
87	BPB	-0.71341	-0.391705	-1.03511	G_mean	5.56011	1.96448
88	BPB	-0.629583	-0.326139	-0.933026	G_mean	5.56011	1.96448
89	BPB	-0.565446	-0.281261	-0.849632	G_mean	5.56011	1.96448
90	BPB	-0.507951	-0.239043	-0.776859	G_mean	5.56011	1.96448
91	BPB	-0.45613	-0.20129	-0.71097	G_mean	5.56011	1.96448
92	BPB	-0.410594	-0.166504	-0.654684	G_mean	5.56011	1.96448
93	BPB	-0.372268	-0.132672	-0.611863	G_mean	5.56011	1.96448
94	BPB	-0.340405	-0.101228	-0.579582	G_mean	5.56011	1.96448
95	BPB	-0.318172	-0.0806389	-0.555704	G_mean	5.56011	1.96448
96	BPB	-0.31061	-0.0798486	-0.541371	G_mean	5.56011	1.96448
97	BPB	-0.305483	-0.0812644	-0.529703	G_mean	5.56011	1.96448
98	BPB	-0.304111	-0.0917377	-0.516485	G_mean	5.56011	1.96448
99	BPB	-0.309219	-0.115733	-0.502705	G_mean	5.56011	1.96448
100	BPB	-0.313997	-0.13984	-0.488154	G_mean	5.56011	1.96448
101	BPB	-0.263622	-0.0466332	-0.480611	G_mean	5.56011	1.96448
102	BPB	-0.162235	0.149334	-0.473804	G_mean	5.56011	1.96448
103	BPB	-0.0624636	0.339143	-0.464071	G_mean	5.56011	1.96448
104	BPB	0.0227295	0.494732	-0.449273	G_mean	5.56011	1.96448
105	BPB	0.0701497	0.575569	-0.43527	G_mean	5.56011	1.96448
106	BPB	0.133323	0.686499	-0.419854	G_mean	5.56011	1.96448
107	BPB	0.190983	0.782719	-0.400754	G_mean	5.56011	1.96448
108	BPB	0.260888	0.89856	-0.376784	G_mean	5.56011	1.96448
109	BPB	0.333047	1.01547	-0.349376	G_mean	5.56011	1.96448
110	BPB	0.536587	1.3989	-0.32573	G_mean	5.56011	1.96448
111	BPB	0.856054	2.02095	-0.308843	G_mean	5.56011	1.96448
112	BPB	1.08895	2.47573	-0.297838	G_mean	5.56011	1.96448
113	BPB	1.31329	2.91569	-0.289113	G_mean	5.56011	1.96448
114	BPB	1.6548	3.5919	-0.282297	G_mean	5.56011	1.96448
115	BPB	1.9428	4.16229	-0.276685	G_mean	5.56011	1.96448
116	BPB	2.29044	4.8594	-0.278512	G_mean	5.56011	1.96448
117	BPB	2.56172	5.40443	-0.280985	G_mean	5.56011	1.96448
118	BPB	2.7992	5.87413	-0.275722	G_mean	5.56011	1.96448
119	BPB	3.11612	6.49807	-0.265824	G_mean	5.56011	1.96448
120	BPB	3.51807	7.29035	-0.254207	G_mean	5.56011	1.96448
121	BPB	4.03228	8.30875	-0.244182	G_mean	5.56011	1.96448
122	BPB	4.62489	9.48949	-0.239708	G_mean	5.56011	1.96448
123	BPB	5.15225	10.5423	-0.237764	G_mean	5.56011	1.96448
124	BPB	5.66133	11.5621	-0.239427	G_mean	5.56011	1.96448
125	BPB	6.01793	12.2828	-0.246975	G_mean	5.56011	1.96448
126	BPB	6.40076	12.7767	0.0247974	G_mean	5.56011	1.96448
127	BPB	6.79458	13.2137	0.375443	G_mean	5.56011	1.96448
128	BPB	7.12785	13.5461	0.709643	G_mean	5.56011	1.96448
129	BPB	7.33327	13.6998	0.966738	G_mean	5.56011	1.96448
130	BPB	7.66602	14.0843	1.2477	G_mean	5.56011	1.96448
131	BPB	7.89616	14.1721	1.62026	G_mean	5.56011	1.96448
132	BPB	8.04538	14.1353	1.95549	G_mean	5.56011	1.96448
133	BPB	8.33748	14.1582	2.5168	G_mean	5.56011	1.96448
134	BPB	8.56312	14.1083	3.01789	G_mean	5.56011	1.96448
135	BPB	8.74536	14.0533	3.4374	G_mean	5.56011	1.96448
136	BPB	8.70249	13.6464	3.75859	G_mean	5.56011	1.96448
137	BPB	8.51019	13.1092	3.91116	G_mean	5.56011	1.96448
138	BPB	8.40031	12.6287	4.1719	G_mean	5.56011	1.96448
139	BPB	8.40033	12.2245	4.5762	G_mean	5.56011	1.96448
140	BPB	8.24433	11.6863	4.80235	G_mean	5.56011	1.96448
141	BPB	8.10177	11.2843	4.91923	G_mean	5.56011	1.96448
142	BPB	8.09739	11.0478	5.14699	G_mean	5.56011	1.96448
143	BPB	8.21909	10.9578	5.48037	G_mean	5.56011	1.96448
144	BPB	8.34056	10.9356	5.74554	G_mean	5.56011	1.96448
145	BPB	8.40634	10.6833	6.1294	G_mean	5.56011	1.96448
146	BPB	8.39436	10.4515	6.33717	G_mean	5.56011	1.96448
147	BPB	8.44077	10.4008	6.48069	G_mean	5.56011	1.96448
148	BPB	8.34454	10.4401	6.24892	G_mean	5.56011	1.96448
149	BPB	8.29915	10.439	6.15932	G_mean	5.56011	1.96448
150	BPB	8.17105	10.3774	5.96465	G_mean	5.56011	1.96448
151	BPB	8.24731	10.4634	6.03119	G_mean	5.56011	1.96448
152	BPB	8.36315	10.4477	6.27862	G_mean	5.56011	1.96448
153	BPB	8.48327	10.5798	6.38677	G_mean	5.56011	1.96448
154	BPB	8.40323	10.4984	6.30808	G_mean	5.56011	1.96448
155	BPB	8.4378	10.5214	6.35419	G_mean	5.56011	1.96448
156	BPB	8.26952	10.4426	6.09646	G_mean	5.56011	1.96448
157	BPB	7.99113	10.3072	5.67508	G_mean	5.56011	1.96448
158	BPB	7.65058	10.1318	5.16938	G_mean	5.56011	1.96448
159	BPB	7.54594	10.0324	5.05949	G_mean	5.56011	1.96448
160	BPB	7.30348	9.78825	4.81872	G_mean	5.56011	1.96448
161	BPB	7.20027	9.75371	4.64683	G_mean	5.56011	1.96448
162	BPB	7.01771	9.47817	4.55724	G_mean	5.56011	1.96448
163	BPB	7.04877	9.36043	4.73711	G_mean	5.56011	1.96448
164	BPB	6.91711	9.24666	4.58755	G_mean	5.56011	1.96448
165	BPB	6.99425	9.18537	4.80314	G_mean	5.56011	1.96448
166	BPB	6.96958	9.00429	4.93488	G_mean	5.56011	1.96448
167	BPB	7.05249	8.99034	5.11463	G_mean	5.56011	1.96448
168	BPB	7.20744	8.94681	5.46808	G_mean	5.56011	1.96448
169	BPB	7.25017	8.97127	5.52908	G_mean	5.56011	1.96448
170	BPB	7.44528	9.11344	5.77711	G_mean	5.56011	1.96448
171	BPB	7.57122	9.08695	6.05549	G_mean	5.56011	1.96448
172	BPB	7.61383	9.27132	5.95634	G_mean	5.56011	1.96448
173	BPB	7.84707	9.42768	6.26646	G_mean	5.56011	1.96448
174	BPB	7.8568	9.43368	6.27993	G_mean	5.56011	1.96448
175	BPB	7.99715	9.68013	6.31416	G_mean	5.56011	1.96448
176	BPB	8.17435	9.74449	6.6042	G_mean	5.56011	1.96448
177	BPB	8.33387	10.0193	6.64844	G_mean	5.56011	1.96448
178	BPB	8.18365	9.8313	6.536	G_mean	5.56011	1.96448
179	BPB	8.15416	9.7137	6.59463	G_mean	5.56011	1.96448
180	BPB	7.90065	9.63875	6.16255	G_mean	5.56011	1.96448
181	BPB	7.58119	9.62987	5.53252	G_mean	5.56011	1.96448
182	BPB	7.24546	9.43149	5.05944	G_mean	5.56011	1.96448
183	BPB	6.71018	8.88122	4.53915	G_mean	5.56011	1.96448
184	BPB	6.4527	8.55159	4.35381	G_mean	5.56011	1.96448
185	BPB	6.23501	8.26641	4.20361	G_mean	5.56011	1.96448
186	BPB	6.23285	8.17452	4.29119	G_mean	5.56011	1.96448
187	BPB	6.38539	8.05299	4.71779	G_mean	5.56011	1.96448
188	BPB	6.28584	7.8637	4.70798	G_mean	5.56011	1.96448
189	BPB	6.24198	7.75134	4.73261	G_mean	5.56011	1.96448
190	BPB	6.05954	7.59189	4.5272	G_mean	5.56011	1.96448
191	BPB	5.65131	7.23961	4.06301	G_mean	5.56011	1.96448
192	BPB	5.28252	6.87186	3.69318	G_mean	5.56011	1.96448
193	BPB	4.95597	6.81094	3.101	G_mean	5.56011	1.96448
194	BPB	4.71068	6.62015	2.80122	G_mean	5.56011	1.96448
195	BPB	4.67274	6.28785	3.05764	G_mean	5.56011	1.96448
196	BPB	4.67537	5.94019	3.41054	G_mean	5.56011	1.96448
197	BPB	4.62306	5.71137	3.53475	G_mean	5.56011	1.96448
198	BPB	4.74557	5.82887	3.66226	G_mean	5.56011	1.96448
199	BPB	4.84683	5.905	3.78865	G_mean	5.56011	1.96448
200	BPB	4.7413	5.83037	3.65224	G_mean	5.56011	1.96448
201	BPB	4.64108	5.77752	3.50463	G_mean	5.56011	1.96448
202	BPB	4.33682	5.48212	3.19152	G_mean	5.56011	1.96448
203	BPB	4.17474	5.3181	3.03138	G_mean	5.56011	1.96448
204	BPB	3.81015	4.96714	2.65316	G_mean	5.56011	1.96448
205	BPB	3.6671	4.79275	2.54144	G_mean	5.56011	1.96448
206	BPB	3.60734	4.78921	2.42548	G_mean	5.56011	1.96448
207	BPB	3.58017	4.77927	2.38108	G_mean	5.56011	1.96448
208	BPB	3.72539	4.70674	2.74404	G_mean	5.56011	1.96448
209	BPB	3.7666	4.72531	2.80788	G_mean	5.56011	1.96448
210	BPB	3.64365	4.69002	2.59728	G_mean	5.56011	1.96448
211	BPB	3.47189	4.51919	2.42459	G_mean	5.56011	1.96448
212	BPB	3.40015	4.57215	2.22814	G_mean	5.56011	1.96448
213	BPB	3.37747	4.63756	2.11737	G_mean	5.56011	1.96448
214	BPB	3.29077	4.53074	2.05081	G_mean	5.56011	1.96448
215	BPB	3.07657	4.42916	1.72399	G_mean	5.56011	1.96448
216	BPB	2.7201	4.32658	1.11363	G_mean	5.56011	1.96448
217	BPB	2.66927	4.3416	0.996946	G_mean	5.56011	1.96448
218	BPB	2.56259	4.31462	0.810573	G_mean	5.56011	1.96448
219	BPB	2.64333	4.39913	0.88752	G_mean	5.56011	1.96448
220	BPB	2.63406	4.31058	0.957554	G_mean	5.56011	1.96448
221	BPB	2.48596	4.10938	0.862554	G_mean	5.56011	1.96448
222	BPB	2.34317	3.91299	0.773352	G_mean	5.56011	1.96448
223	BPB	2.17486	3.71951	0.63022	G_mean	5.56011	1.96448
224	BPB	1.97529	3.43785	0.512737	G_mean	5.56011	1.96448
225	BPB	1.82407	3.20911	0.439037	G_mean	5.56011	1.96448
226	BPB	1.66246	3.07254	0.252377	G_mean	5.56011	1.96448
227	BPB	1.56772	2.85759	0.277842	G_mean	5.56011	1.96448
228	BPB	1.35277	2.5607	0.144836	G_mean	5.56011	1.96448
229	BPB	1.17702	2.40698	-0.0529321	G_mean	5.56011	1.96448
230	BPB	1.09588	2.20458	-0.0128071	G_mean	5.56011	1.96448
231	BPB	1.1092	1.92826	0.290145	G_mean	5.56011	1.96448
232	BPB	0.846853	1.60266	0.0910478	G_mean	5.56011	1.96448
233	BPB	0.551485	1.22907	-0.126097	G_mean	5.56011	1.96448
234	BPB	0.141523	0.833346	-0.5503	G_mean	5.56011	1.96448
235	BPB	-0.157709	0.645548	-0.960966	G_mean	5.56011	1.96448
236	BPB	-0.397744	0.441203	-1.23669	G_mean	5.56011	1.96448
237	BPB	-0.57455	0.343381	-1.49248	G_mean	5.56011	1.96448
238	BPB	-0.892567	0.135411	-1.92054	G_mean	5.56011	1.96448
239	BPB	-1.1277	-0.0515014	-2.20391	G_mean	5.56011	1.96448
240	BPB	-1.32403	-0.235541	-2.41253	G_mean	5.56011	1.96448
241	BPB	-1.31963	-0.255014	-2.38424	G_mean	5.56011	1.96448
242	BPB	-1.47408	-0.429027	-2.51913	G_mean	5.56011	1.96448
243	BPB	-1.63036	-0.601506	-2.65922	G_mean	5.56011	1.96448
244	BPB	-1.88063	-0.821628	-2.93964	G_mean	5.56011	1.96448
245	BPB	-2.02492	-0.9817	-3.06815	G_mean	5.56011	1.96448
246	BPB	-2.17466	-1.11544	-3.23388	G_mean	5.56011	1.96448
247	BPB	-2.14507	-1.13264	-3.15751	G_mean	5.56011	1.96448
248	BPB	-2.10832	-1.0315	-3.18513	G_mean	5.56011	1.96448
249	BPB	-2.0715	-1.09845	-3.04455	G_mean	5.56011	1.96448
250	BPB	-2.18366	-1.23248	-3.13484	G_mean	5.56011	1.96448
251	BPB	-2.12496	-1.23819	-3.01172	G_mean	5.56011	1.96448
252	BPB	-2.09361	-1.36492	-2.8223	G_mean	5.56011	1.96448
253	BPB	-1.95451	-1.3437	-2.56532	G_mean	5.56011	1.96448
254	BPB	-1.8288	-1.30085	-2.35675	G_mean	5.56011	1.96448
255	BPB	-1.70067	-1.16288	-2.23846	G_mean	5.56011	1.96448
256	BPB	-1.77842	-1.22945	-2.3274	G_mean	5.56011	1.96448
257	BPB	-1.81693	-1.27553	-2.35833	G_mean	5.56011	1.96448
258	BPB	-1.86883	-1.30896	-2.42869	G_mean	5.56011	1.96448
259	BPB	-1.79674	-1.23753	-2.35594	G_mean	5.56011	1.96448
260	BPB	-1.73029	-1.17585	-2.28473	G_mean	5.56011	1.96448
261	BPB	-1.56236	-0.856483	-2.26823	G_mean	5.56011	1.96448
262	BPB	-1.65944	-0.905836	-2.41304	G_mean	5.56011	1.96448
263	BPB	-1.70779	-0.993252	-2.42234	G_mean	5.56011	1.96448
264	BPB	-1.70397	-0.966452	-2.44149	G_mean	5.56011	1.96448
265	BPB	-1.57274	-0.930237	-2.21525	G_mean	5.56011	1.96448
266	BPB	-1.52265	-0.844559	-2.20074	G_mean	5.56011	1.96448
267	BPB	-1.45648	-0.550925	-2.36204	G_mean	5.56011	1.96448
268	BPB	-1.46344	-0.340634	-2.58625	G_mean	5.56011	1.96448
269	BPB	-1.50829	-0.211462	-2.80512	G_mean	5.56011	1.96448
270	BPB	-1.56534	-0.21925	-2.91144	G_mean	5.56011	1.96448
271	BPB	-1.56226	-0.180339	-2.94419	G_mean	5.56011	1.96448
272	BPB	-1.52636	0.0185142	-3.07123	G_mean	5.56011	1.96448
273	BPB	-1.49313	0.251949	-3.23822	G_mean	5.56011	1.96448
274	BPB	-1.5472	0.320545	-3.41495	G_mean	5.56011	1.96448
275	BPB	-1.6656	0.241615	-3.57282	G_mean	5.56011	1.96448
276	BPB	-1.94828	-0.193508	-3.70305	G_mean	5.56011	1.96448
277	BPB	-1.97889	-0.226847	-3.73093	G_mean	5.56011	1.96448
278	BPB	-2.06983	-0.249623	-3.89003	G_mean	5.56011	1.96448
279	BPB	-2.13092	-0.22787	-4.03397	G_mean	5.56011	1.96448
280	BPB	-2.27976	-0.305746	-4.25378	G_mean	5.56011	1.96448
281	BPB	-2.40247	-0.38238	-4.42255	G_mean	5.56011	1.96448
282	BPB	-2.48925	-0.558597	-4.41991	G_mean	5.56011	1.96448
283	BPB	-2.5362	-0.752725	-4.31967	G_mean	5.56011	1.96448
284	BPB	-2.54281	-0.846095	-4.23952	G_mean	5.56011	1.96448
285	BPB	-2.5722	-0.887966	-4.25642	G_mean	5.56011	1.96448
286	BPB	-2.58401	-0.894289	-4.27374	G_mean	5.56011	1.96448
287	BPB	-2.68345	-1.08238	-4.28452	G_mean	5.56011	1.96448
288	BPB	-2.76733	-1.30929	-4.22537	G_mean	5.56011	1.96448
289	BPB	-2.79937	-1.45837	-4.14037	G_mean	5.56011	1.96448
290	BPB	-2.70642	-1.31919	-4.09366	G_mean	5.56011	1.96448
291	BPB	-2.57151	-1.07583	-4.06718	G_mean	5.56011	1.96448
292	BPB	-2.47016	-0.912971	-4.02735	G_mean	5.56011	1.96448
293	BPB	-2.37489	-0.821674	-3.92811	G_mean	5.56011	1.96448
294	BPB	-2.27784	-0.715375	-3.84031	G_mean	5.56011	1.96448
295	BPB	-2.1525	-0.551701	-3.75329	G_mean	5.56011	1.96448
296	BPB	-2.06504	-0.454844	-3.67524	G_mean	5.56011	1.96448
297	BPB	-2.0709	-0.553636	-3.58817	G_mean	5.56011	1.96448
298	BPB	-2.05872	-0.617648	-3.4998	G_mean	5.56011	1.96448
299	BPB	-2.05953	-0.667833	-3.45123	G_mean	5.56011	1.96448
300	BPB	-2.05734	-0.687247	-3.42743	G_mean	5.56011	1.96448
301	BPB	-2.03654	-0.660809	-3.41226	G_mean	5.56011	1.96448
302	BPB	-2.00797	-0.621297	-3.39465	G_mean	5.56011	1.96448
303	BPB	-1.97678	-0.58181	-3.37175	G_mean	5.56011	1.96448
304	BPB	-1.96584	-0.554163	-3.37752	G_mean	5.56011	1.96448
305	BPB	-1.98986	-0.623903	-3.35582	G_mean	5.56011	1.96448
306	BPB	-2.05539	-0.727592	-3.38318	G_mean	5.56011	1.96448
307	BPB	-2.08913	-0.789207	-3.38906	G_mean	5.56011	1.96448
308	BPB	-2.09573	-0.793362	-3.39811	G_mean	5.56011	1.96448
309	BPB	-2.11636	-0.816679	-3.41604	G_mean	5.56011	1.96448
310	BPB	-2.14691	-0.892492	-3.40132	G_mean	5.56011	1.96448
311	BPB	-2.1611	-0.920182	-3.40201	G_mean	5.56011	1.96448
312	BPB	-2.1675	-0.81192	-3.52308	G_mean	5.56011	1.96448
313	BPB	-2.13187	-0.683259	-3.58048	G_mean	5.56011	1.96448
314	BPB	-2.07784	-0.531918	-3.62377	G_mean	5.56011	1.96448
315	BPB	-2.06998	-0.406274	-3.73368	G_mean	5.56011	1.96448
316	BPB	-1.98164	-0.208644	-3.75463	G_mean	5.56011	1.96448
317	BPB	-1.95656	-0.164314	-3.7488	G_mean	5.56011	1.96448
318	BPB	-1.92504	-0.116406	-3.73367	G_mean	5.56011	1.96448
319	BPB	-1.89407	-0.0715838	-3.71655	G_mean	5.56011	1.96448
320	BPB	-1.87722	-0.0229974	-3.73143	G_mean	5.56011	1.96448
321	BPB	-1.86632	0.0223902	-3.75504	G_mean	5.56011	1.96448
322	BPB	-1.90857	0.0556336	-3.87278	G_mean	5.56011	1.96448
323	BPB	-1.95135	0.0708221	-3.97352	G_mean	5.56011	1.96448
324	BPB	-1.95388	0.116018	-4.02377	G_mean	5.56011	1.96448
325	BPB	-1.94127	0.147608	-4.03014	G_mean	5.56011	1.96448
326	BPB	-1.96235	0.165521	-4.09022	G_mean	5.56011	1.96448
327	BPB	-1.84126	0.183332	-3.86585	G_mean	5.56011	1.96448
328	BPB	-1.82232	0.123826	-3.76846	G_mean	5.56011	1.96448
329	BPB	-1.79849	0.086639	-3.68361	G_mean	5.56011	1.96448
330	BPB	-1.73558	0.0512881	-3.52244	G_mean	5.56011	1.96448
331	BPB	-1.76584	-0.0776031	-3.45407	G_mean	5.56011	1.96448
332	BPB	-1.87362	-0.0916681	-3.65557	G_mean	5.56011	1.96448
333	BPB	-2.0023	-0.109486	-3.89512	G_mean	5.56011	1.96448
334	BPB	-2.10585	-0.129911	-4.08178	G_mean	5.56011	1.96448
335	BPB	-2.23605	-0.148726	-4.32338	G_mean	5.56011	1.96448
336	BPB	-2.30835	-0.159084	-4.45761	G_mean	5.56011	1.96448
337	BPB	-2.37138	-0.159224	-4.58353	G_mean	5.56011	1.96448
338	BPB	-2.43267	-0.158996	-4.70635	G_mean	5.56011	1.96448
339	BPB	-2.48281	-0.201497	-4.76413	G_mean	5.56011	1.96448
340	BPB	-2.52231	-0.236431	-4.8082	G_mean	5.56011	1.96448
341	BPB	-2.52452	-0.25961	-4.78944	G_mean	5.56011	1.96448
342	BPB	-2.63835	-0.2382	-5.03851	G_mean	5.56011	1.96448
343	BPB	-2.69599	-0.135517	-5.25646	G_mean	5.56011	1.96448
344	BPB	-2.85822	-0.140067	-5.57637	G_mean	5.56011	1.96448
345	BPB	-3.06265	-0.142201	-5.98309	G_mean	5.56011	1.96448
346	BPB	-3.26943	-0.146701	-6.39216	G_mean	5.56011	1.96448
347	BPB	-3.32436	-0.108282	-6.54044	G_mean	5.56011	1.96448
348	BPB	-3.3486	-0.0845158	-6.61269	G_mean	5.56011	1.96448
349	BPB	-3.33162	-0.0617678	-6.60147	G_mean	5.56011	1.96448
350	BPB	-3.24671	-0.0124101	-6.48102	G_mean	5.56011	1.96448
351	BPB	-3.0388	0.1944	-6.27199	G_mean	5.56011	1.96448
352	BPB	-2.80565	0.400566	-6.01187	G_mean	5.56011	1.96448
353	BPB	-2.58159	0.610254	-5.77343	G_mean	5.56011	1.96448
354	BPB	-2.40304	0.825854	-5.63192	G_mean	5.56011	1.96448
355	BPB	-2.1929	1.12725	-5.51305	G_mean	5.56011	1.96448
356	BPB	-1.97664	1.42787	-5.38115	G_mean	5.56011	1.96448
357	BPB	-1.94297	1.47798	-5.36391	G_mean	5.56011	1.96448
358	BPB	-1.87678	1.45178	-5.20533	G_mean	5.56011	1.96448
359	BPB	-1.6984	1.49767	-4.89447	G_mean	5.56011	1.96448
360	BPB	-1.6984	1.49767	-4.89447	G_mean	5.56011	1.96448
361	BPB	-1.6984	1.49767	-4.89447	G_mean	5.56011	1.96448
362	BPB	-1.6984	1.49767	-4.89447	G_mean	5.56011	1.96448
363	BPB	-1.6984	1.49767	-4.89447	G_mean	5.56011	1.96448
364	BPB	-1.6984	1.49767	-4.89447	G_mean	5.56011	1.96448
365	BPB	-1.6984	1.49767	-4.89447	G_mean	5.56011	1.96448
366	BPB	-1.6984	1.49767	-4.89447	G_mean	5.56011	1.96448
1	G	-10.7634	-4.09425	-17.4326	H_mean	27.582	7.35246
2	G	-10.7634	-4.09425	-17.4326	H_mean	27.582	7.35246
3	G	-10.7634	-4.09425	-17.4326	H_mean	27.582	7.35246
4	G	-10.7634	-4.09425	-17.4326	H_mean	27.582	7.35246
5	G	-10.7634	-4.09425	-17.4326	H_mean	27.582	7.35246
6	G	-10.7634	-4.09425	-17.4326	H_mean	27.582	7.35246
7	G	-10.7634	-4.09425	-17.4326	H_mean	27.582	7.35246
8	G	-10.7634	-4.09425	-17.4326	H_mean	27.582	7.35246
9	G	-9.868	-3.19293	-16.5431	H_mean	27.582	7.35246
10	G	-9.21108	-2.42014	-16.002	H_mean	27.582	7.35246
11	G	-7.73375	-1.03822	-14.4293	H_mean	27.582	7.35246
12	G	-7.20075	-0.379607	-14.0219	H_mean	27.582	7.35246
13	G	-7.15582	-0.0874801	-14.2242	H_mean	27.582	7.35246
14	G	-7.42314	0.118102	-14.9644	H_mean	27.582	7.35246
15	G	-7.18283	0.564517	-14.9302	H_mean	27.582	7.35246
16	G	-7.4212	0.469414	-15.3118	H_mean	27.582	7.35246
17	G	-7.55491	0.138131	-15.248	H_mean	27.582	7.35246
18	G	-8.04577	-0.312735	-15.7788	H_mean	27.582	7.35246
19	G	-8.2842	-0.609347	-15.959	H_mean	27.582	7.35246
20	G	-10.9762	-3.62031	-18.3321	H_mean	27.582	7.35246
21	G	-12.2436	-5.38953	-19.0976	H_mean	27.582	7.35246
22	G	-11.7486	-5.66949	-17.8276	H_mean	27.582	7.35246
23	G	-11.9573	-6.10096	-17.8136	H_mean	27.582	7.35246
24	G	-12.5343	-6.68099	-18.3876	H_mean	27.582	7.35246
25	G	-12.6519	-6.89436	-18.4094	H_mean	27.582	7.35246
26	G	-14.2197	-8.48646	-19.953	H_mean	27.582	7.35246
27	G	-15.2218	-9.49627	-20.9472	H_mean	27.582	7.35246
28	G	-15.0852	-9.66431	-20.5061	H_mean	27.582	7.35246
29	G	-15.1834	-10.2941	-20.0726	H_mean	27.582	7.35246
30	G	-15.7188	-10.9444	-20.4933	H_mean	27.582	7.35246
31	G	-16.0933	-11.2748	-20.9118	H_mean	27.582	7.35246
32	G	-16.3363	-11.4646	-21.2079	H_mean	27.582	7.35246
33	G	-15.963	-11.1741	-20.7519	H_mean	27.582	7.35246
34	G	-16.0481	-10.9952	-21.101	H_mean	27.582	7.35246
35	G	-14.7951	-10.0896	-19.5006	H_mean	27.582	7.35246
36	G	-14.5848	-9.6977	-19.4718	H_mean	27.582	7.35246
37	G	-14.3162	-9.20839	-19.424	H_mean	27.582	7.35246
38	G	-14.6081	-9.53887	-19.6773	H_mean	27.582	7.35246
39	G	-14.57	-9.64106	-19.4989	H_mean	27.582	7.35246
40	G	-15.5153	-10.5552	-20.4753	H_mean	27.582	7.35246
41	G	-14.905	-10.1011	-19.7089	H_mean	27.582	7.35246
42	G	-14.2612	-9.4156	-19.1067	H_mean	27.582	7.35246
43	G	-14.2816	-9.37473	-19.1884	H_mean	27.582	7.35246
44	G	-14.0562	-9.27973	-18.8328	H_mean	27.582	7.35246
45	G	-13.5629	-8.795	-18.3307	H_mean	27.582	7.35246
46	G	-13.3508	-8.62203	-18.0796	H_mean	27.582	7.35246
47	G	-13.2639	-8.71728	-17.8106	H_mean	27.582	7.35246
48	G	-14.0331	-9.33635	-18.7298	H_mean	27.582	7.35246
49	G	-13.7706	-9.21343	-18.3277	H_mean	27.582	7.35246
50	G	-13.4035	-8.90902	-17.898	H_mean	27.582	7.35246
51	G	-12.8081	-8.54441	-17.0717	H_mean	27.582	7.35246
52	G	-12.724	-8.67422	-16.7739	H_mean	27.582	7.35246
53	G	-12.5331	-8.53072	-16.5355	H_mean	27.582	7.35246
54	G	-12.4718	-8.39806	-16.5455	H_mean	27.582	7.35246
55	G	-11.6126	-7.6935	-15.5316	H_mean	27.582	7.35246
56	G	-11.6498	-7.37598	-15.9237	H_mean	27.582	7.35246
57	G	-11.0606	-6.87201	-15.2492	H_mean	27.582	7.35246
58	G	-10.8328	-6.55449	-15.1112	H_mean	27.582	7.35246
59	G	-11.1457	-6.5676	-15.7238	H_mean	27.582	7.35246
60	G	-11.2669	-6.75868	-15.775	H_mean	27.582	7.35246
61	G	-10.6572	-6.26117	-15.0532	H_mean	27.582	7.35246
62	G	-10.2842	-5.75378	-14.8146	H_mean	27.582	7.35246
63	G	-9.80759	-5.28826	-14.3269	H_mean	27.582	7.35246
64	G	-9.78446	-5.27872	-14.2902	H_mean	27.582	7.35246
65	G	-10.0139	-5.45902	-14.5688	H_mean	27.582	7.35246
66	G	-10.4206	-5.70166	-15.1396	H_mean	27.582	7.35246
67	G	-10.0887	-5.37639	-14.8011	H_mean	27.582	7.35246
68	G	-10.0491	-5.09372	-15.0044	H_mean	27.582	7.35246
69	G	-10.4812	-5.34506	-15.6174	H_mean	27.582	7.35246
70	G	-10.8615	-5.528	-16.195	H_mean	27.582	7.35246
71	G	-10.4813	-5.4309	-15.5318	H_mean	27.582	7.35246
72	G	-10.6112	-5.70332	-15.5191	H_mean	27.582	7.35246
73	G	-10.0967	-5.44671	-14.7466	H_mean	27.582	7.35246
74	G	-9.63808	-5.1336	-14.1426	H_mean	27.582	7.35246
75	G	-9.50084	-5.1236	-13.8781	H_mean	27.582	7.35246
76	G	-9.75571	-5.51436	-13.9971	H_mean	27.582	7.35246
77	G	-9.31636	-5.08154	-13.5512	H_mean	27.582	7.35246
78	G	-8.87417	-4.61299	-13.1354	H_mean	27.582	7.35246
79	G	-8.06966	-4.01518	-12.1241	H_mean	27.582	7.35246
80	G	-7.93184	-3.68336	-12.1803	H_mean	27.582	7.35246
81	G	-7.66269	-3.55831	-11.7671	H_mean	27.582	7.35246
82	G	-7.88971	-3.85746	-11.922	H_mean	27.582	7.35246
83	G	-7.64672	-4.00365	-11.2898	H_mean	27.582	7.35246
84	G	-6.80826	-3.42709	-10.1894	H_mean	27.582	7.35246
85	G	-6.83072	-3.12959	-10.5319	H_mean	27.582	7.35246
86	G	-7.10919	-3.24365	-10.9747	H_mean	27.582	7.35246
87	G	-7.37899	-3.25046	-11.5075	H_mean	27.582	7.35246
88	G	-7.71626	-3.55142	-11.8811	H_mean	27.582	7.35246
89	G	-7.41523	-3.269	-11.5615	H_mean	27.582	7.35246
90	G	-6.9941	-2.85737	-11.1308	H_mean	27.582	7.35246
91	G	-6.78877	-2.52649	-11.051	H_mean	27.582	7.35246
92	G	-7.49489	-3.02217	-11.9676	H_mean	27.582	7.35246
93	G	-7.61487	-3.2733	-11.9564	H_mean	27.582	7.35246
94	G	-7.99762	-3.57329	-12.422	H_mean	27.582	7.35246
95	G	-7.78558	-3.48469	-12.0865	H_mean	27.582	7.35246
96	G	-7.44285	-3.19686	-11.6888	H_mean	27.582	7.35246
97	G	-7.31359	-2.96925	-11.6579	H_mean	27.582	7.35246
98	G	-6.51033	-1.72805	-11.2926	H_mean	27.582	7.35246
99	G	-6.75134	-1.75339	-11.7493	H_mean	27.582	7.35246
100	G	-6.08273	-1.24594	-10.9195	H_mean	27.582	7.35246
101	G	-5.68005	-0.966524	-10.3936	H_mean	27.582	7.35246
102	G	-5.26796	-0.726389	-9.80953	H_mean	27.582	7.35246
103	G	-5.16308	-0.475667	-9.85049	H_mean	27.582	7.35246
104	G	-5.33428	-0.419544	-10.249	H_mean	27.582	7.35246
105	G	-5.49127	-0.256289	-10.7262	H_mean	27.582	7.35246
106	G	-5.43729	-0.171925	-10.7026	H_mean	27.582	7.35246
107	G	-4.84903	0.065973	-9.76404	H_mean	27.582	7.35246
108	G	-4.14209	0.604858	-8.88905	H_mean	27.582	7.35246
109	G	-3.79531	0.844759	-8.43539	H_mean	27.582	7.35246
110	G	-3.59572	0.914898	-8.10634	H_mean	27.582	7.35246
111	G	-3.42465	1.14768	-7.99697	H_mean	27.582	7.35246
112	G	-2.90392	1.55404	-7.36188	H_mean	27.582	7.35246
113	G	-3.41642	0.915207	-7.74805	H_mean	27.582	7.35246
114	G	-2.94256	1.42845	-7.31358	H_mean	27.582	7.35246
115	G	-2.93624	1.28103	-7.1535	H_mean	27.582	7.35246
116	G	-2.74431	1.55234	-7.04095	H_mean	27.582	7.35246
117	G	-2.0311	2.33538	-6.39759	H_mean	27.582	7.35246
118	G	-0.887662	3.35916	-5.13449	H_mean	27.582	7.35246
119	G	-0.658817	3.6452	-4.96284	H_mean	27.582	7.35246
120	G	-0.249407	4.0057	-4.50451	H_mean	27.582	7.35246
121	G	0.285679	4.58786	-4.0165	H_mean	27.582	7.35246
122	G	0.961365	5.43372	-3.51099	H_mean	27.582	7.35246
123	G	1.05609	5.90681	-3.79462	H_mean	27.582	7.35246
124	G	1.32311	6.40749	-3.76127	H_mean	27.582	7.35246
125	G	1.38227	6.79607	-4.03152	H_mean	27.582	7.35246
126	G	1.57311	7.14078	-3.99455	H_mean	27.582	7.35246
127	G	1.67224	7.64994	-4.30546	H_mean	27.582	7.35246
128	G	1.94386	8.04404	-4.15632	H_mean	27.582	7.35246
129	G	2.63284	8.87745	-3.61178	H_mean	27.582	7.35246
130	G	3.10985	9.54616	-3.32645	H_mean	27.582	7.35246
131	G	3.86593	10.2904	-2.5585	H_mean	27.582	7.35246
132	G	4.10243	10.5886	-2.38378	H_mean	27.582	7.35246
133	G	4.35861	11.0345	-2.31729	H_mean	27.582	7.35246
134	G	5.73755	12.4011	-0.925969	H_mean	27.582	7.35246
135	G	6.67981	13.231	0.128659	H_mean	27.582	7.35246
136	G	7.03426	14.0278	0.0406987	H_mean	27.582	7.35246
137	G	8.02363	15.0832	0.964028	H_mean	27.582	7.35246
138	G	9.00075	15.9372	2.06429	H_mean	27.582	7.35246
139	G	10.2401	17.118	3.36219	H_mean	27.582	7.35246
140	G	11.4807	18.2419	4.71954	H_mean	27.582	7.35246
141	G	12.9189	19.7546	6.08313	H_mean	27.582	7.35246
142	G	14.7732	21.3551	8.19128	H_mean	27.582	7.35246
143	G	16.9074	23.5609	10.2539	H_mean	27.582	7.35246
144	G	18.7555	25.5386	11.9725	H_mean	27.582	7.35246
145	G	20.7356	27.6742	13.7971	H_mean	27.582	7.35246
146	G	22.5501	29.4967	15.6035	H_mean	27.582	7.35246
147	G	24.5603	31.4288	17.6918	H_mean	27.582	7.35246
148	G	26.5301	33.113	19.9473	H_mean	27.582	7.35246
149	G	27.6354	34.0806	21.1903	H_mean	27.582	7.35246
150	G	29.472	35.9351	23.0089	H_mean	27.582	7.35246
151	G	32.0367	38.0475	26.0258	H_mean	27.582	7.35246
152	G	33.9385	39.8165	28.0605	H_mean	27.582	7.35246
153	G	35.6932	41.416	29.9704	H_mean	27.582	7.35246
154	G	37.0294	42.7116	31.3473	H_mean	27.582	7.35246
155	G	38.417	44.0728	32.7611	H_mean	27.582	7.35246
156	G	40.0487	45.6639	34.4334	H_mean	27.582	7.35246
157	G	41.4818	47.1978	35.7657	H_mean	27.582	7.35246
158	G	42.3881	47.8332	36.9429	H_mean	27.582	7.35246
159	G	43.4632	48.5804	38.346	H_mean	27.582	7.35246
160	G	44.0491	48.7411	39.3571	H_mean	27.582	7.35246
161	G	44.9925	49.8233	40.1616	H_mean	27.582	7.35246
162	G	45.3895	50.3625	40.4165	H_mean	27.582	7.35246
163	G	46.0401	50.9294	41.1508	H_mean	27.582	7.35246
164	G	47.786	52.7153	42.8566	H_mean	27.582	7.35246
165	G	48.5451	53.493	43.5973	H_mean	27.582	7.35246
166	G	48.5419	53.4828	43.6009	H_mean	27.582	7.35246
167	G	48.8865	54.073	43.7	H_mean	27.582	7.35246
168	G	49.5914	54.7849	44.3979	H_mean	27.582	7.35246
169	G	50.3366	55.5108	45.1624	H_mean	27.582	7.35246
170	G	50.4868	55.4925	45.4811	H_mean	27.582	7.35246
171	G	49.9301	54.8327	45.0276	H_mean	27.582	7.35246
172	G	49.3676	54.0617	44.6735	H_mean	27.582	7.35246
173	G	49.6588	54.4008	44.9169	H_mean	27.582	7.35246
174	G	49.1485	53.9052	44.3917	H_mean	27.582	7.35246
175	G	49.5272	54.4212	44.6331	H_mean	27.582	7.35246
176	G	49.3049	53.9182	44.6916	H_mean	27.582	7.35246
177	G	49.0066	53.6524	44.3608	H_mean	27.582	7.35246
178	G	49.1182	54.0701	44.1663	H_mean	27.582	7.35246
179	G	48.5046	53.4402	43.5689	H_mean	27.582	7.35246
180	G	48.2722	53.1325	43.4119	H_mean	27.582	7.35246
181	G	48.0223	52.8311	43.2135	H_mean	27.582	7.35246
182	G	47.2633	51.7776	42.749	H_mean	27.582	7.35246
183	G	45.9754	50.6675	41.2832	H_mean	27.582	7.35246
184	G	45.2294	49.9748	40.484	H_mean	27.582	7.35246
185	G	45.0248	49.9487	40.1009	H_mean	27.582	7.35246
186	G	45.2359	50.1369	40.3349	H_mean	27.582	7.35246
187	G	45.2881	50.0935	40.4828	H_mean	27.582	7.35246
188	G	44.0728	48.8074	39.3382	H_mean	27.582	7.35246
189	G	43.6713	48.338	39.0046	H_mean	27.582	7.35246
190	G	43.0534	47.5838	38.5231	H_mean	27.582	7.35246
191	G	41.7839	46.4134	37.1543	H_mean	27.582	7.35246
192	G	41.4397	45.8838	36.9957	H_mean	27.582	7.35246
193	G	40.2377	44.4408	36.0346	H_mean	27.582	7.35246
194	G	39.2589	43.312	35.2057	H_mean	27.582	7.35246
195	G	38.5457	42.5758	34.5157	H_mean	27.582	7.35246
196	G	38.0541	42.0364	34.0719	H_mean	27.582	7.35246
197	G	37.2404	41.1105	33.3703	H_mean	27.582	7.35246
198	G	37.3643	40.9944	33.7342	H_mean	27.582	7.35246
199	G	37.2117	40.7378	33.6855	H_mean	27.582	7.35246
200	G	36.3872	39.7732	33.0012	H_mean	27.582	7.35246
201	G	35.2965	38.6029	31.9902	H_mean	27.582	7.35246
202	G	34.658	38.0625	31.2535	H_mean	27.582	7.35246
203	G	34.1768	37.6016	30.752	H_mean	27.582	7.35246
204	G	33.0851	36.3779	29.7924	H_mean	27.582	7.35246
205	G	31.6277	34.9628	28.2925	H_mean	27.582	7.35246
206	G	31.2126	34.5118	27.9134	H_mean	27.582	7.35246
207	G	30.1375	33.4966	26.7785	H_mean	27.582	7.35246
208	G	29.3391	32.6058	26.0724	H_mean	27.582	7.35246
209	G	28.5736	31.8787	25.2684	H_mean	27.582	7.35246
210	G	27.4452	30.6889	24.2016	H_mean	27.582	7.35246
211	G	27.1111	30.4014	23.8208	H_mean	27.582	7.35246
212	G	26.9727	30.3978	23.5475	H_mean	27.582	7.35246
213	G	25.9873	29.5231	22.4516	H_mean	27.582	7.35246
214	G	25.1549	28.5973	21.7124	H_mean	27.582	7.35246
215	G	24.9376	28.3223	21.5529	H_mean	27.582	7.35246
216	G	24.8129	28.1247	21.5011	H_mean	27.582	7.35246
217	G	23.7747	26.9327	20.6166	H_mean	27.582	7.35246
218	G	23.8225	26.8785	20.7664	H_mean	27.582	7.35246
219	G	24.0245	27.059	20.9899	H_mean	27.582	7.35246
220	G	23.7351	26.7611	20.7092	H_mean	27.582	7.35246
221	G	23.8142	26.7347	20.8936	H_mean	27.582	7.35246
222	G	23.904	26.6415	21.1665	H_mean	27.582	7.35246
223	G	23.9358	26.7443	21.1273	H_mean	27.582	7.35246
224	G	23.8308	26.5861	21.0755	H_mean	27.582	7.35246
225	G	23.831	26.586	21.0759	H_mean	27.582	7.35246
226	G	23.2028	25.8899	20.5158	H_mean	27.582	7.35246
227	G	22.4641	25.1026	19.8257	H_mean	27.582	7.35246
228	G	22.403	24.9798	19.8262	H_mean	27.582	7.35246
229	G	22.3241	24.9842	19.664	H_mean	27.582	7.35246
230	G	21.8878	24.538	19.2376	H_mean	27.582	7.35246
231	G	21.2754	24.0846	18.4662	H_mean	27.582	7.35246
232	G	21.5128	24.463	18.5627	H_mean	27.582	7.35246
233	G	20.6465	23.6016	17.6914	H_mean	27.582	7.35246
234	G	20.1617	23.2096	17.1138	H_mean	27.582	7.35246
235	G	20.2891	23.3959	17.1822	H_mean	27.582	7.35246
236	G	19.1623	22.5654	15.7592	H_mean	27.582	7.35246
237	G	18.693	22.2276	15.1585	H_mean	27.582	7.35246
238	G	17.9353	21.472	14.3986	H_mean	27.582	7.35246
239	G	17.1512	20.6015	13.701	H_mean	27.582	7.35246
240	G	16.0702	19.506	12.6344	H_mean	27.582	7.35246
241	G	14.8628	18.2883	11.4372	H_mean	27.582	7.35246
242	G	13.9832	17.3801	10.5863	H_mean	27.582	7.35246
243	G	12.5788	16.0257	9.13196	H_mean	27.582	7.35246
244	G	11.8417	15.2423	8.44097	H_mean	27.582	7.35246
245	G	11.3235	14.7102	7.93674	H_mean	27.582	7.35246
246	G	10.9853	14.2386	7.73208	H_mean	27.582	7.35246
247	G	10.1378	13.2317	7.04384	H_mean	27.582	7.35246
248	G	9.29425	12.3112	6.27732	H_mean	27.582	7.35246
249	G	7.90894	10.8515	4.96636	H_mean	27.582	7.35246
250	G	7.2776	10.0366	4.51862	H_mean	27.582	7.35246
251	G	7.35099	9.78988	4.91209	H_mean	27.582	7.35246
252	G	6.63878	8.96748	4.31007	H_mean	27.582	7.35246
253	G	5.97389	8.32979	3.61798	H_mean	27.582	7.35246
254	G	5.30928	7.67938	2.93917	H_mean	27.582	7.35246
255	G	5.09112	7.3961	2.78613	H_mean	27.582	7.35246
256	G	5.12137	7.40752	2.83521	H_mean	27.582	7.35246
257	G	4.71114	7.04714	2.37515	H_mean	27.582	7.35246
258	G	4.69575	7.04289	2.3486	H_mean	27.582	7.35246
259	G	3.40014	5.82744	0.972844	H_mean	27.582	7.35246
260	G	2.67637	5.13479	0.217959	H_mean	27.582	7.35246
261	G	2.08471	4.55955	-0.39012	H_mean	27.582	7.35246
262	G	1.50665	4.0404	-1.0271	H_mean	27.582	7.35246
263	G	1.49106	4.02849	-1.04638	H_mean	27.582	7.35246
264	G	1.15906	3.76009	-1.44197	H_mean	27.582	7.35246
265	G	0.533362	3.26644	-2.19971	H_mean	27.582	7.35246
266	G	0.145768	3.29907	-3.00753	H_mean	27.582	7.35246
267	G	-0.52346	2.65777	-3.70469	H_mean	27.582	7.35246
268	G	-1.25613	2.01042	-4.52268	H_mean	27.582	7.35246
269	G	-1.77775	1.55056	-5.10606	H_mean	27.582	7.35246
270	G	-2.69962	0.814704	-6.21395	H_mean	27.582	7.35246
271	G	-3.4628	0.0632789	-6.98889	H_mean	27.582	7.35246
272	G	-3.94943	-0.399933	-7.49892	H_mean	27.582	7.35246
273	G	-4.24399	-0.874008	-7.61398	H_mean	27.582	7.35246
274	G	-4.4649	-1.11116	-7.81864	H_mean	27.582	7.35246
275	G	-4.72042	-1.41194	-8.0289	H_mean	27.582	7.35246
276	G	-5.42667	-2.10671	-8.74663	H_mean	27.582	7.35246
277	G	-5.77507	-2.54769	-9.00244	H_mean	27.582	7.35246
278	G	-6.64702	-3.46106	-9.83298	H_mean	27.582	7.35246
279	G	-6.81519	-3.69416	-9.93621	H_mean	27.582	7.35246
280	G	-7.03612	-4.02999	-10.0423	H_mean	27.582	7.35246
281	G	-7.76254	-5.10805	-10.417	H_mean	27.582	7.35246
282	G	-8.10793	-5.42094	-10.7949	H_mean	27.582	7.35246
283	G	-8.05703	-5.46444	-10.6496	H_mean	27.582	7.35246
284	G	-8.09484	-5.54067	-10.649	H_mean	27.582	7.35246
285	G	-7.83918	-5.46135	-10.217	H_mean	27.582	7.35246
286	G	-8.24437	-5.8047	-10.684	H_mean	27.582	7.35246
287	G	-8.5397	-6.06559	-11.0138	H_mean	27.582	7.35246
288	G	-8.61504	-6.11148	-11.1186	H_mean	27.582	7.35246
289	G	-8.36211	-5.85573	-10.8685	H_mean	27.582	7.35246
290	G	-9.74143	-6.46825	-13.0146	H_mean	27.582	7.35246
291	G	-10.0312	-6.58674	-13.4757	H_mean	27.582	7.35246
292	G	-10.6626	-7.02974	-14.2955	H_mean	27.582	7.35246
293	G	-10.899	-7.08222	-14.7158	H_mean	27.582	7.35246
294	G	-11.4432	-7.22766	-15.6586	H_mean	27.582	7.35246
295	G	-11.7535	-7.4753	-16.0318	H_mean	27.582	7.35246
296	G	-11.8609	-7.49767	-16.2242	H_mean	27.582	7.35246
297	G	-11.5985	-7.28335	-15.9137	H_mean	27.582	7.35246
298	G	-11.4857	-7.25947	-15.7119	H_mean	27.582	7.35246
299	G	-11.5509	-7.29384	-15.808	H_mean	27.582	7.35246
300	G	-11.7016	-7.35953	-16.0437	H_mean	27.582	7.35246
301	G	-11.5096	-7.2247	-15.7945	H_mean	27.582	7.35246
302	G	-11.156	-6.91244	-15.3997	H_mean	27.582	7.35246
303	G	-11.5491	-7.1907	-15.9075	H_mean	27.582	7.35246
304	G	-11.8177	-7.36896	-16.2665	H_mean	27.582	7.35246
305	G	-10.9325	-6.83008	-15.0349	H_mean	27.582	7.35246
306	G	-11.2468	-7.08069	-15.413	H_mean	27.582	7.35246
307	G	-11.0333	-6.93364	-15.133	H_mean	27.582	7.35246
308	G	-10.9816	-6.6784	-15.2848	H_mean	27.582	7.35246
309	G	-10.4015	-6.54602	-14.2571	H_mean	27.582	7.35246
310	G	-10.4978	-6.4377	-14.5579	H_mean	27.582	7.35246
311	G	-10.5288	-6.42419	-14.6335	H_mean	27.582	7.35246
312	G	-10.5521	-6.32446	-14.7797	H_mean	27.582	7.35246
313	G	-10.3827	-6.20905	-14.5563	H_mean	27.582	7.35246
314	G	-9.99913	-5.87451	-14.1238	H_mean	27.582	7.35246
315	G	-9.93757	-5.68801	-14.1871	H_mean	27.582	7.35246
316	G	-10.0022	-5.7196	-14.2847	H_mean	27.582	7.35246
317	G	-9.90896	-5.59814	-14.2198	H_mean	27.582	7.35246
318	G	-9.23666	-4.62829	-13.845	H_mean	27.582	7.35246
319	G	-9.09137	-4.69865	-13.4841	H_mean	27.582	7.35246
320	G	-9.26699	-4.93474	-13.5992	H_mean	27.582	7.35246
321	G	-8.25641	-3.98596	-12.5269	H_mean	27.582	7.35246
322	G	-7.9592	-3.53725	-12.3812	H_mean	27.582	7.35246
323	G	-7.59358	-3.2419	-11.9453	H_mean	27.582	7.35246
324	G	-7.23334	-2.58936	-11.8773	H_mean	27.582	7.35246
325	G	-6.66207	-2.37188	-10.9523	H_mean	27.582	7.35246
326	G	-6.01725	-1.72018	-10.3143	H_mean	27.582	7.35246
327	G	-6.18863	-1.87458	-10.5027	H_mean	27.582	7.35246
328	G	-7.21004	-2.72803	-11.692	H_mean	27.582	7.35246
329	G	-8.07918	-3.6179	-12.5405	H_mean	27.582	7.35246
330	G	-8.42181	-4.12462	-12.719	H_mean	27.582	7.35246
331	G	-8.34237	-3.9792	-12.7055	H_mean	27.582	7.35246
332	G	-8.96285	-4.28114	-13.6446	H_mean	27.582	7.35246
333	G	-9.50338	-4.94452	-14.0622	H_mean	27.582	7.35246
334	G	-9.61663	-4.83163	-14.4016	H_mean	27.582	7.35246
335	G	-9.35364	-4.74882	-13.9585	H_mean	27.582	7.35246
336	G	-9.46937	-4.97813	-13.9606	H_mean	27.582	7.35246
337	G	-10.3119	-5.62486	-14.999	H_mean	27.582	7.35246
338	G	-10.1735	-5.51752	-14.8295	H_mean	27.582	7.35246
339	G	-11.0614	-5.76505	-16.3578	H_mean	27.582	7.35246
340	G	-12.7979	-6.17071	-19.425	H_mean	27.582	7.35246
341	G	-13.4664	-6.78973	-20.143	H_mean	27.582	7.35246
342	G	-13.3458	-6.78368	-19.9079	H_mean	27.582	7.35246
343	G	-13.013	-6.43845	-19.5875	H_mean	27.582	7.35246
344	G	-12.7631	-6.06169	-19.4645	H_mean	27.582	7.35246
345	G	-12.097	-5.38562	-18.8084	H_mean	27.582	7.35246
346	G	-12.3204	-5.29274	-19.348	H_mean	27.582	7.35246
347	G	-12.1599	-5.19425	-19.1255	H_mean	27.582	7.35246
348	G	-12.7178	-5.62282	-19.8128	H_mean	27.582	7.35246
349	G	-14.7807	-6.1706	-23.3908	H_mean	27.582	7.35246
350	G	-15.5258	-6.01211	-25.0395	H_mean	27.582	7.35246
351	G	-16.2168	-6.20105	-26.2326	H_mean	27.582	7.35246
352	G	-15.4983	-5.78638	-25.2102	H_mean	27.582	7.35246
353	G	-15.4267	-5.96943	-24.8839	H_mean	27.582	7.35246
354	G	-16.2036	-6.69448	-25.7128	H_mean	27.582	7.35246
355	G	-15.1723	-6.50372	-23.8408	H_mean	27.582	7.35246
356	G	-15.4871	-6.70638	-24.2678	H_mean	27.582	7.35246
357	G	-15.8982	-6.8368	-24.9597	H_mean	27.582	7.35246
358	G	-16.3861	-6.9566	-25.8156	H_mean	27.582	7.35246
359	G	-17.3721	-7.0143	-27.7299	H_mean	27.582	7.35246
360	G	-17.3721	-7.0143	-27.7299	H_mean	27.582	7.35246
361	G	-17.3721	-7.0143	-27.7299	H_mean	27.582	7.35246
362	G	-17.3721	-7.0143	-27.7299	H_mean	27.582	7.35246
363	G	-17.3721	-7.0143	-27.7299	H_mean	27.582	7.35246
364	G	-17.3721	-7.0143	-27.7299	H_mean	27.582	7.35246
365	G	-17.3721	-7.0143	-27.7299	H_mean	27.582	7.35246
366	G	-17.3721	-7.0143	-27.7299	H_mean	27.582	7.35246
1	G	2.13851	5.07886	-0.80184	LE_mean	24.9208	6.77322
2	G	2.13851	5.07886	-0.80184	LE_mean	24.9208	6.77322
3	G	2.13851	5.07886	-0.80184	LE_mean	24.9208	6.77322
4	G	2.13851	5.07886	-0.80184	LE_mean	24.9208	6.77322
5	G	2.13851	5.07886	-0.80184	LE_mean	24.9208	6.77322
6	G	2.13851	5.07886	-0.80184	LE_mean	24.9208	6.77322
7	G	2.13851	5.07886	-0.80184	LE_mean	24.9208	6.77322
8	G	2.13851	5.07886	-0.80184	LE_mean	24.9208	6.77322
9	G	1.95321	4.69083	-0.784404	LE_mean	24.9208	6.77322
10	G	1.79664	4.33139	-0.738118	LE_mean	24.9208	6.77322
11	G	1.82413	4.14092	-0.492669	LE_mean	24.9208	6.77322
12	G	1.58179	3.8624	-0.698833	LE_mean	24.9208	6.77322
13	G	1.15173	3.28414	-0.980685	LE_mean	24.9208	6.77322
14	G	1.28692	3.34153	-0.767695	LE_mean	24.9208	6.77322
15	G	1.254	2.92161	-0.413613	LE_mean	24.9208	6.77322
16	G	1.49883	3.17521	-0.177544	LE_mean	24.9208	6.77322
17	G	1.42858	3.14354	-0.286383	LE_mean	24.9208	6.77322
18	G	1.53223	3.26186	-0.197408	LE_mean	24.9208	6.77322
19	G	1.83057	3.86199	-0.200855	LE_mean	24.9208	6.77322
20	G	2.18982	4.37719	0.00245593	LE_mean	24.9208	6.77322
21	G	2.15393	4.48551	-0.177641	LE_mean	24.9208	6.77322
22	G	1.29645	2.99591	-0.402999	LE_mean	24.9208	6.77322
23	G	1.17087	2.72938	-0.387634	LE_mean	24.9208	6.77322
24	G	1.20411	2.76505	-0.356836	LE_mean	24.9208	6.77322
25	G	1.20493	2.7649	-0.355034	LE_mean	24.9208	6.77322
26	G	1.58274	3.35015	-0.184672	LE_mean	24.9208	6.77322
27	G	1.74255	3.42539	0.0597181	LE_mean	24.9208	6.77322
28	G	1.97517	3.82456	0.125783	LE_mean	24.9208	6.77322
29	G	2.07333	3.97072	0.175933	LE_mean	24.9208	6.77322
30	G	2.08203	4.09074	0.0733267	LE_mean	24.9208	6.77322
31	G	1.90153	3.80492	-0.00186045	LE_mean	24.9208	6.77322
32	G	2.05902	4.01791	0.100123	LE_mean	24.9208	6.77322
33	G	2.25833	4.36264	0.154016	LE_mean	24.9208	6.77322
34	G	2.25325	4.20291	0.303585	LE_mean	24.9208	6.77322
35	G	2.37969	4.41124	0.348143	LE_mean	24.9208	6.77322
36	G	2.38432	4.26073	0.5079	LE_mean	24.9208	6.77322
37	G	2.5286	4.46893	0.588271	LE_mean	24.9208	6.77322
38	G	2.63373	4.71315	0.554311	LE_mean	24.9208	6.77322
39	G	2.71722	4.8999	0.534546	LE_mean	24.9208	6.77322
40	G	2.97536	5.32895	0.621766	LE_mean	24.9208	6.77322
41	G	2.68946	4.86408	0.514844	LE_mean	24.9208	6.77322
42	G	2.89331	5.09414	0.692485	LE_mean	24.9208	6.77322
43	G	2.95292	5.12025	0.785591	LE_mean	24.9208	6.77322
44	G	2.8682	4.966	0.770395	LE_mean	24.9208	6.77322
45	G	3.11943	5.31659	0.922266	LE_mean	24.9208	6.77322
46	G	3.3009	5.60595	0.995852	LE_mean	24.9208	6.77322
47	G	3.45878	5.88188	1.03568	LE_mean	24.9208	6.77322
48	G	3.65074	6.26751	1.03397	LE_mean	24.9208	6.77322
49	G	3.72278	6.5129	0.932663	LE_mean	24.9208	6.77322
50	G	3.43356	6.02136	0.845753	LE_mean	24.9208	6.77322
51	G	3.47187	6.14274	0.800989	LE_mean	24.9208	6.77322
52	G	3.67023	6.49486	0.845598	LE_mean	24.9208	6.77322
53	G	3.63735	6.43377	0.840927	LE_mean	24.9208	6.77322
54	G	3.49234	6.27256	0.712121	LE_mean	24.9208	6.77322
55	G	3.23192	5.85355	0.610287	LE_mean	24.9208	6.77322
56	G	3.14909	5.75221	0.54596	LE_mean	24.9208	6.77322
57	G	2.94441	5.49865	0.390162	LE_mean	24.9208	6.77322
58	G	2.745	5.17121	0.318791	LE_mean	24.9208	6.77322
59	G	2.83007	5.25058	0.409556	LE_mean	24.9208	6.77322
60	G	2.55345	4.75762	0.349288	LE_mean	24.9208	6.77322
61	G	2.35909	4.4292	0.288968	LE_mean	24.9208	6.77322
62	G	2.00984	3.93936	0.0803124	LE_mean	24.9208	6.77322
63	G	1.66698	3.38691	-0.0529566	LE_mean	24.9208	6.77322
64	G	1.318	2.83418	-0.198175	LE_mean	24.9208	6.77322
65	G	1.25336	2.7767	-0.269972	LE_mean	24.9208	6.77322
66	G	1.06941	2.48583	-0.347018	LE_mean	24.9208	6.77322
67	G	0.779699	1.99857	-0.439171	LE_mean	24.9208	6.77322
68	G	0.898354	2.19028	-0.393575	LE_mean	24.9208	6.77322
69	G	0.92084	2.13426	-0.292577	LE_mean	24.9208	6.77322
70	G	0.950446	2.1475	-0.246604	LE_mean	24.9208	6.77322
71	G	0.960711	2.11812	-0.196696	LE_mean	24.9208	6.77322
72	G	1.13534	2.38378	-0.113109	LE_mean	24.9208	6.77322
73	G	1.23735	2.6042	-0.129488	LE_mean	24.9208	6.77322
74	G	1.11445	2.42838	-0.19949	LE_mean	24.9208	6.77322
75	G	1.10394	2.37198	-0.164091	LE_mean	24.9208	6.77322
76	G	1.20933	2.48228	-0.0636146	LE_mean	24.9208	6.77322
77	G	1.31358	2.61414	0.013018	LE_mean	24.9208	6.77322
78	G	1.30051	2.44875	0.152271	LE_mean	24.9208	6.77322
79	G	1.30217	2.39851	0.205838	LE_mean	24.9208	6.77322
80	G	1.30242	2.40775	0.197093	LE_mean	24.9208	6.77322
81	G	1.46317	2.65468	0.27167	LE_mean	24.9208	6.77322
82	G	1.50863	2.73464	0.282622	LE_mean	24.9208	6.77322
83	G	1.38261	2.45591	0.309302	LE_mean	24.9208	6.77322
84	G	1.52252	2.70955	0.335497	LE_mean	24.9208	6.77322
85	G	1.79999	3.16368	0.436312	LE_mean	24.9208	6.77322
86	G	2.02143	3.52647	0.516377	LE_mean	24.9208	6.77322
87	G	2.00435	3.52933	0.47936	LE_mean	24.9208	6.77322
88	G	2.13587	3.70234	0.569393	LE_mean	24.9208	6.77322
89	G	2.39314	4.05854	0.727732	LE_mean	24.9208	6.77322
90	G	2.58436	4.38033	0.788386	LE_mean	24.9208	6.77322
91	G	2.58492	4.48553	0.684313	LE_mean	24.9208	6.77322
92	G	3.1609	5.28162	1.04018	LE_mean	24.9208	6.77322
93	G	3.21754	5.39816	1.03693	LE_mean	24.9208	6.77322
94	G	3.26095	5.44446	1.07745	LE_mean	24.9208	6.77322
95	G	3.28841	5.48825	1.08856	LE_mean	24.9208	6.77322
96	G	3.26791	5.50547	1.03036	LE_mean	24.9208	6.77322
97	G	3.39632	5.66319	1.12945	LE_mean	24.9208	6.77322
98	G	3.5003	5.87194	1.12867	LE_mean	24.9208	6.77322
99	G	3.57204	5.93086	1.21323	LE_mean	24.9208	6.77322
100	G	3.66508	6.03747	1.29269	LE_mean	24.9208	6.77322
101	G	3.80211	6.23144	1.37279	LE_mean	24.9208	6.77322
102	G	4.03269	6.47501	1.59037	LE_mean	24.9208	6.77322
103	G	4.26045	6.80925	1.71165	LE_mean	24.9208	6.77322
104	G	4.39673	7.00614	1.78732	LE_mean	24.9208	6.77322
105	G	4.59621	7.29817	1.89425	LE_mean	24.9208	6.77322
106	G	4.83825	7.61381	2.06269	LE_mean	24.9208	6.77322
107	G	4.6752	7.35243	1.99796	LE_mean	24.9208	6.77322
108	G	4.8252	7.60804	2.04236	LE_mean	24.9208	6.77322
109	G	5.00762	7.86527	2.14997	LE_mean	24.9208	6.77322
110	G	5.35195	8.32738	2.37652	LE_mean	24.9208	6.77322
111	G	5.61954	8.68453	2.55456	LE_mean	24.9208	6.77322
112	G	5.89947	9.14248	2.65646	LE_mean	24.9208	6.77322
113	G	6.23522	9.59911	2.87132	LE_mean	24.9208	6.77322
114	G	6.5383	10.1431	2.93351	LE_mean	24.9208	6.77322
115	G	6.52226	10.1777	2.86678	LE_mean	24.9208	6.77322
116	G	6.7352	10.5008	2.96961	LE_mean	24.9208	6.77322
117	G	6.90277	10.7976	3.00793	LE_mean	24.9208	6.77322
118	G	6.82287	10.6464	2.99937	LE_mean	24.9208	6.77322
119	G	6.91621	10.7249	3.10755	LE_mean	24.9208	6.77322
120	G	7.01827	10.8166	3.21989	LE_mean	24.9208	6.77322
121	G	7.26609	11.197	3.33516	LE_mean	24.9208	6.77322
122	G	7.35079	11.2874	3.41417	LE_mean	24.9208	6.77322
123	G	7.55628	11.6023	3.5103	LE_mean	24.9208	6.77322
124	G	7.75751	11.9772	3.53785	LE_mean	24.9208	6.77322
125	G	7.98588	12.3026	3.66918	LE_mean	24.9208	6.77322
126	G	8.07923	12.4404	3.71808	LE_mean	24.9208	6.77322
127	G	8.3566	12.7922	3.921	LE_mean	24.9208	6.77322
128	G	8.8334	13.3947	4.27212	LE_mean	24.9208	6.77322
129	G	8.97071	13.525	4.41643	LE_mean	24.9208	6.77322
130	G	9.35267	13.9975	4.70786	LE_mean	24.9208	6.77322
131	G	9.57628	14.2833	4.86929	LE_mean	24.9208	6.77322
132	G	9.82679	14.5411	5.11249	LE_mean	24.9208	6.77322
133	G	10.3029	15.1728	5.43298	LE_mean	24.9208	6.77322
134	G	10.6469	15.6511	5.64273	LE_mean	24.9208	6.77322
135	G	11.1172	16.1919	6.04243	LE_mean	24.9208	6.77322
136	G	11.7555	16.7616	6.74926	LE_mean	24.9208	6.77322
137	G	12.3444	17.3678	7.32106	LE_mean	24.9208	6.77322
138	G	13.2588	18.2761	8.24156	LE_mean	24.9208	6.77322
139	G	14.3788	19.3709	9.3868	LE_mean	24.9208	6.77322
140	G	15.4072	20.3409	10.4736	LE_mean	24.9208	6.77322
141	G	16.7997	21.7844	11.8149	LE_mean	24.9208	6.77322
142	G	17.8929	22.8772	12.9086	LE_mean	24.9208	6.77322
143	G	19.297	24.3007	14.2932	LE_mean	24.9208	6.77322
144	G	21.4549	26.7703	16.1394	LE_mean	24.9208	6.77322
145	G	23.3793	29.0027	17.7559	LE_mean	24.9208	6.77322
146	G	24.7618	30.3688	19.1549	LE_mean	24.9208	6.77322
147	G	26.027	31.6378	20.4162	LE_mean	24.9208	6.77322
148	G	27.7107	33.3154	22.1059	LE_mean	24.9208	6.77322
149	G	29.7561	35.6138	23.8985	LE_mean	24.9208	6.77322
150	G	31.3427	37.2621	25.4233	LE_mean	24.9208	6.77322
151	G	33.7183	39.9388	27.4979	LE_mean	24.9208	6.77322
152	G	36.3681	42.8015	29.9347	LE_mean	24.9208	6.77322
153	G	38.3752	45.0409	31.7095	LE_mean	24.9208	6.77322
154	G	39.7142	46.325	33.1035	LE_mean	24.9208	6.77322
155	G	40.5674	47.1868	33.9481	LE_mean	24.9208	6.77322
156	G	42.0604	48.9336	35.1872	LE_mean	24.9208	6.77322
157	G	43.6294	50.7023	36.5566	LE_mean	24.9208	6.77322
158	G	45.1645	52.4504	37.8785	LE_mean	24.9208	6.77322
159	G	45.9703	52.8635	39.0771	LE_mean	24.9208	6.77322
160	G	47.5267	54.2641	40.7892	LE_mean	24.9208	6.77322
161	G	49.2887	56.2396	42.3378	LE_mean	24.9208	6.77322
162	G	50.8344	57.8555	43.8132	LE_mean	24.9208	6.77322
163	G	51.2547	58.2794	44.2301	LE_mean	24.9208	6.77322
164	G	52.4654	59.3113	45.6194	LE_mean	24.9208	6.77322
165	G	53.598	60.6106	46.5854	LE_mean	24.9208	6.77322
166	G	53.5566	60.3148	46.7984	LE_mean	24.9208	6.77322
167	G	53.646	60.3168	46.9753	LE_mean	24.9208	6.77322
168	G	53.832	60.3362	47.3279	LE_mean	24.9208	6.77322
169	G	54.6054	61.2538	47.9569	LE_mean	24.9208	6.77322
170	G	55.4269	61.9801	48.8737	LE_mean	24.9208	6.77322
171	G	56.1184	62.6293	49.6075	LE_mean	24.9208	6.77322
172	G	56.3077	62.6486	49.9668	LE_mean	24.9208	6.77322
173	G	56.6173	62.8044	50.4302	LE_mean	24.9208	6.77322
174	G	56.8799	63.0004	50.7594	LE_mean	24.9208	6.77322
175	G	56.4503	62.3307	50.5699	LE_mean	24.9208	6.77322
176	G	56.5526	62.1868	50.9185	LE_mean	24.9208	6.77322
177	G	57.1127	62.6608	51.5646	LE_mean	24.9208	6.77322
178	G	57.9186	63.4651	52.3722	LE_mean	24.9208	6.77322
179	G	57.7056	63.1572	52.2539	LE_mean	24.9208	6.77322
180	G	57.7157	63.0092	52.4221	LE_mean	24.9208	6.77322
181	G	57.5691	62.775	52.3632	LE_mean	24.9208	6.77322
182	G	57.0076	62.0402	51.9749	LE_mean	24.9208	6.77322
183	G	57.0491	61.9066	52.1917	LE_mean	24.9208	6.77322
184	G	57.2202	61.8986	52.5418	LE_mean	24.9208	6.77322
185	G	57.0951	61.8347	52.3555	LE_mean	24.9208	6.77322
186	G	57.0713	61.562	52.5806	LE_mean	24.9208	6.77322
187	G	57.4694	61.9447	52.994	LE_mean	24.9208	6.77322
188	G	56.9015	61.1574	52.6455	LE_mean	24.9208	6.77322
189	G	56.4838	60.7789	52.1887	LE_mean	24.9208	6.77322
190	G	56.0029	60.2604	51.7453	LE_mean	24.9208	6.77322
191	G	55.2445	59.368	51.121	LE_mean	24.9208	6.77322
192	G	54.5369	58.6088	50.465	LE_mean	24.9208	6.77322
193	G	54.1187	58.061	50.1763	LE_mean	24.9208	6.77322
194	G	53.5681	57.4197	49.7164	LE_mean	24.9208	6.77322
195	G	53.2689	57.0258	49.5119	LE_mean	24.9208	6.77322
196	G	53.1165	56.9292	49.3039	LE_mean	24.9208	6.77322
197	G	52.7953	56.5504	49.0402	LE_mean	24.9208	6.77322
198	G	52.4184	56.2278	48.609	LE_mean	24.9208	6.77322
199	G	51.8804	55.75	48.0108	LE_mean	24.9208	6.77322
200	G	51.5078	55.4092	47.6064	LE_mean	24.9208	6.77322
201	G	51.3059	55.5823	47.0295	LE_mean	24.9208	6.77322
202	G	50.5975	54.7397	46.4554	LE_mean	24.9208	6.77322
203	G	49.6455	53.7987	45.4923	LE_mean	24.9208	6.77322
204	G	49.1917	53.2245	45.1589	LE_mean	24.9208	6.77322
205	G	48.8978	53.0672	44.7283	LE_mean	24.9208	6.77322
206	G	48.4087	52.595	44.2224	LE_mean	24.9208	6.77322
207	G	47.7383	52.0967	43.38	LE_mean	24.9208	6.77322
208	G	47.3298	51.7057	42.954	LE_mean	24.9208	6.77322
209	G	47.255	51.7956	42.7143	LE_mean	24.9208	6.77322
210	G	46.5886	51.0072	42.1699	LE_mean	24.9208	6.77322
211	G	46.0074	50.2152	41.7996	LE_mean	24.9208	6.77322
212	G	46.2748	50.5259	42.0237	LE_mean	24.9208	6.77322
213	G	45.1398	49.3552	40.9244	LE_mean	24.9208	6.77322
214	G	44.0547	48.2964	39.8129	LE_mean	24.9208	6.77322
215	G	43.7448	47.9878	39.5017	LE_mean	24.9208	6.77322
216	G	42.2938	46.1085	38.4792	LE_mean	24.9208	6.77322
217	G	41.2412	44.9429	37.5396	LE_mean	24.9208	6.77322
218	G	41.2138	44.8575	37.5701	LE_mean	24.9208	6.77322
219	G	41.1952	44.9914	37.399	LE_mean	24.9208	6.77322
220	G	40.9319	44.9216	36.9423	LE_mean	24.9208	6.77322
221	G	40.4317	44.3475	36.5159	LE_mean	24.9208	6.77322
222	G	39.8912	43.6584	36.124	LE_mean	24.9208	6.77322
223	G	39.1535	42.8835	35.4236	LE_mean	24.9208	6.77322
224	G	38.2243	41.8892	34.5594	LE_mean	24.9208	6.77322
225	G	37.5736	41.2534	33.8938	LE_mean	24.9208	6.77322
226	G	36.903	40.6914	33.1147	LE_mean	24.9208	6.77322
227	G	35.8276	39.5466	32.1085	LE_mean	24.9208	6.77322
228	G	35.4032	39.1138	31.6927	LE_mean	24.9208	6.77322
229	G	35.0104	38.5905	31.4303	LE_mean	24.9208	6.77322
230	G	34.2868	37.8559	30.7177	LE_mean	24.9208	6.77322
231	G	34.0175	37.6372	30.3979	LE_mean	24.9208	6.77322
232	G	34.1714	38.0266	30.3161	LE_mean	24.9208	6.77322
233	G	33.4982	37.3687	29.6278	LE_mean	24.9208	6.77322
234	G	32.2215	35.9658	28.4772	LE_mean	24.9208	6.77322
235	G	31.0829	34.559	27.6067	LE_mean	24.9208	6.77322
236	G	30.3799	33.8898	26.8699	LE_mean	24.9208	6.77322
237	G	29.5949	33.0514	26.1383	LE_mean	24.9208	6.77322
238	G	28.8517	32.3387	25.3647	LE_mean	24.9208	6.77322
239	G	27.8835	31.2809	24.4862	LE_mean	24.9208	6.77322
240	G	27.1665	30.5668	23.7663	LE_mean	24.9208	6.77322
241	G	26.5442	29.9583	23.1302	LE_mean	24.9208	6.77322
242	G	26.1345	29.5877	22.6814	LE_mean	24.9208	6.77322
243	G	25.7514	29.1352	22.3677	LE_mean	24.9208	6.77322
244	G	25.3858	28.7339	22.0377	LE_mean	24.9208	6.77322
245	G	24.7311	27.9693	21.4929	LE_mean	24.9208	6.77322
246	G	24.0134	27.1337	20.8932	LE_mean	24.9208	6.77322
247	G	22.8366	25.7194	19.9539	LE_mean	24.9208	6.77322
248	G	22.0098	24.7708	19.2488	LE_mean	24.9208	6.77322
249	G	21.4452	24.1401	18.7502	LE_mean	24.9208	6.77322
250	G	20.8415	23.375	18.308	LE_mean	24.9208	6.77322
251	G	20.3217	22.7694	17.8741	LE_mean	24.9208	6.77322
252	G	19.7447	22.0547	17.4347	LE_mean	24.9208	6.77322
253	G	19.2731	21.5727	16.9736	LE_mean	24.9208	6.77322
254	G	18.7221	20.8814	16.5628	LE_mean	24.9208	6.77322
255	G	18.1819	20.3227	16.0412	LE_mean	24.9208	6.77322
256	G	17.3526	19.3418	15.3633	LE_mean	24.9208	6.77322
257	G	16.1037	18.0042	14.2031	LE_mean	24.9208	6.77322
258	G	15.2885	17.1134	13.4636	LE_mean	24.9208	6.77322
259	G	14.2508	16.0683	12.4334	LE_mean	24.9208	6.77322
260	G	13.5519	15.3615	11.7422	LE_mean	24.9208	6.77322
261	G	12.6359	14.4362	10.8356	LE_mean	24.9208	6.77322
262	G	11.8677	13.6957	10.0398	LE_mean	24.9208	6.77322
263	G	11.0382	12.8722	9.20421	LE_mean	24.9208	6.77322
264	G	10.2995	12.0802	8.51884	LE_mean	24.9208	6.77322
265	G	9.71664	11.4283	8.00497	LE_mean	24.9208	6.77322
266	G	9.08328	10.7981	7.36841	LE_mean	24.9208	6.77322
267	G	8.51023	10.2354	6.78508	LE_mean	24.9208	6.77322
268	G	7.96511	9.60982	6.32039	LE_mean	24.9208	6.77322
269	G	7.6328	9.3605	5.90511	LE_mean	24.9208	6.77322
270	G	7.10414	8.76845	5.43983	LE_mean	24.9208	6.77322
271	G	6.78356	8.49434	5.07278	LE_mean	24.9208	6.77322
272	G	6.53242	8.22039	4.84445	LE_mean	24.9208	6.77322
273	G	6.23094	7.97413	4.48775	LE_mean	24.9208	6.77322
274	G	6.06358	7.77654	4.35062	LE_mean	24.9208	6.77322
275	G	5.91037	7.58817	4.23257	LE_mean	24.9208	6.77322
276	G	5.73956	7.31615	4.16297	LE_mean	24.9208	6.77322
277	G	5.50394	6.99559	4.01229	LE_mean	24.9208	6.77322
278	G	5.43012	6.8995	3.96073	LE_mean	24.9208	6.77322
279	G	5.18059	6.70321	3.65798	LE_mean	24.9208	6.77322
280	G	4.89783	6.43706	3.35859	LE_mean	24.9208	6.77322
281	G	4.51429	6.03148	2.99709	LE_mean	24.9208	6.77322
282	G	4.35213	5.91475	2.7895	LE_mean	24.9208	6.77322
283	G	3.97844	5.43539	2.52148	LE_mean	24.9208	6.77322
284	G	3.54206	4.87451	2.2096	LE_mean	24.9208	6.77322
285	G	3.32515	4.58783	2.06247	LE_mean	24.9208	6.77322
286	G	3.21673	4.54867	1.88479	LE_mean	24.9208	6.77322
287	G	3.03802	4.38359	1.69244	LE_mean	24.9208	6.77322
288	G	2.97913	4.32181	1.63645	LE_mean	24.9208	6.77322
289	G	2.61707	3.88567	1.34848	LE_mean	24.9208	6.77322
290	G	2.48802	3.7984	1.17765	LE_mean	24.9208	6.77322
291	G	2.24146	3.53234	0.95058	LE_mean	24.9208	6.77322
292	G	2.13341	3.41958	0.847245	LE_mean	24.9208	6.77322
293	G	2.27367	3.58112	0.966224	LE_mean	24.9208	6.77322
294	G	2.41191	3.76149	1.06234	LE_mean	24.9208	6.77322
295	G	2.48563	3.93597	1.0353	LE_mean	24.9208	6.77322
296	G	2.5453	4.00682	1.08378	LE_mean	24.9208	6.77322
297	G	2.44995	3.83178	1.06812	LE_mean	24.9208	6.77322
298	G	2.36497	3.70492	1.02502	LE_mean	24.9208	6.77322
299	G	2.334	3.63725	1.03076	LE_mean	24.9208	6.77322
300	G	2.38777	3.76757	1.00796	LE_mean	24.9208	6.77322
301	G	2.2906	3.5866	0.994612	LE_mean	24.9208	6.77322
302	G	2.2167	3.46963	0.963778	LE_mean	24.9208	6.77322
303	G	2.29946	3.56305	1.03587	LE_mean	24.9208	6.77322
304	G	2.49025	3.84013	1.14038	LE_mean	24.9208	6.77322
305	G	2.52925	3.77833	1.28016	LE_mean	24.9208	6.77322
306	G	2.80108	4.15604	1.44613	LE_mean	24.9208	6.77322
307	G	2.98696	4.4383	1.53562	LE_mean	24.9208	6.77322
308	G	2.7515	4.22866	1.27433	LE_mean	24.9208	6.77322
309	G	2.4996	3.91004	1.08916	LE_mean	24.9208	6.77322
310	G	2.38383	3.64593	1.12173	LE_mean	24.9208	6.77322
311	G	2.3377	3.64949	1.0259	LE_mean	24.9208	6.77322
312	G	2.31237	3.63348	0.991256	LE_mean	24.9208	6.77322
313	G	2.33437	3.67067	0.998081	LE_mean	24.9208	6.77322
314	G	2.32664	3.66937	0.983905	LE_mean	24.9208	6.77322
315	G	2.2437	3.70323	0.784167	LE_mean	24.9208	6.77322
316	G	2.28379	3.7351	0.832483	LE_mean	24.9208	6.77322
317	G	2.33491	3.78288	0.886934	LE_mean	24.9208	6.77322
318	G	2.30548	3.69192	0.919037	LE_mean	24.9208	6.77322
319	G	1.97087	3.39582	0.545911	LE_mean	24.9208	6.77322
320	G	1.67276	3.0866	0.258931	LE_mean	24.9208	6.77322
321	G	1.44918	2.78873	0.109633	LE_mean	24.9208	6.77322
322	G	2.20271	4.23383	0.171591	LE_mean	24.9208	6.77322
323	G	2.35138	4.575	0.127767	LE_mean	24.9208	6.77322
324	G	2.51281	4.83675	0.188862	LE_mean	24.9208	6.77322
325	G	2.44938	4.8489	0.0498666	LE_mean	24.9208	6.77322
326	G	2.45839	4.7947	0.122079	LE_mean	24.9208	6.77322
327	G	2.46303	4.7784	0.147661	LE_mean	24.9208	6.77322
328	G	2.53754	4.92616	0.14892	LE_mean	24.9208	6.77322
329	G	2.72112	5.24944	0.192798	LE_mean	24.9208	6.77322
330	G	2.73074	5.15568	0.305796	LE_mean	24.9208	6.77322
331	G	2.70087	5.17248	0.229254	LE_mean	24.9208	6.77322
332	G	2.75828	5.28648	0.230091	LE_mean	24.9208	6.77322
333	G	2.45359	4.92904	-0.0218624	LE_mean	24.9208	6.77322
334	G	2.64034	4.98408	0.29661	LE_mean	24.9208	6.77322
335	G	2.69559	5.02216	0.369024	LE_mean	24.9208	6.77322
336	G	2.60331	4.88272	0.323905	LE_mean	24.9208	6.77322
337	G	1.61203	3.09576	0.128291	LE_mean	24.9208	6.77322
338	G	1.24153	2.40739	0.0756709	LE_mean	24.9208	6.77322
339	G	1.67166	3.26758	0.0757437	LE_mean	24.9208	6.77322
340	G	2.12909	4.15405	0.104139	LE_mean	24.9208	6.77322
341	G	2.25542	4.4447	0.0661509	LE_mean	24.9208	6.77322
342	G	2.23363	4.4051	0.0621618	LE_mean	24.9208	6.77322
343	G	2.3158	4.59182	0.0397686	LE_mean	24.9208	6.77322
344	G	2.11946	4.27443	-0.0354995	LE_mean	24.9208	6.77322
345	G	2.07242	4.30458	-0.159739	LE_mean	24.9208	6.77322
346	G	2.00773	4.17892	-0.163463	LE_mean	24.9208	6.77322
347	G	1.96417	4.08312	-0.154772	LE_mean	24.9208	6.77322
348	G	1.96057	4.14389	-0.222749	LE_mean	24.9208	6.77322
349	G	1.94769	4.16852	-0.273137	LE_mean	24.9208	6.77322
350	G	3.32193	6.81688	-0.173015	LE_mean	24.9208	6.77322
351	G	4.16738	8.53305	-0.198293	LE_mean	24.9208	6.77322
352	G	4.1704	8.52038	-0.17957	LE_mean	24.9208	6.77322
353	G	4.33285	8.72868	-0.0629777	LE_mean	24.9208	6.77322
354	G	3.67201	7.47577	-0.131756	LE_mean	24.9208	6.77322
355	G	3.2043	6.54244	-0.133835	LE_mean	24.9208	6.77322
356	G	3.04077	6.21401	-0.132465	LE_mean	24.9208	6.77322
357	G	3.37659	6.71948	0.0337028	LE_mean	24.9208	6.77322
358	G	3.38035	6.68347	0.0772308	LE_mean	24.9208	6.77322
359	G	3.66284	7.25084	0.0748413	LE_mean	24.9208	6.77322
360	G	3.66284	7.25084	0.0748413	LE_mean	24.9208	6.77322
361	G	3.66284	7.25084	0.0748413	LE_mean	24.9208	6.77322
362	G	3.66284	7.25084	0.0748413	LE_mean	24.9208	6.77322
363	G	3.66284	7.25084	0.0748413	LE_mean	24.9208	6.77322
364	G	3.66284	7.25084	0.0748413	LE_mean	24.9208	6.77322
365	G	3.66284	7.25084	0.0748413	LE_mean	24.9208	6.77322
366	G	3.66284	7.25084	0.0748413	LE_mean	24.9208	6.77322
1	G	-5.13857	-4.49596	-5.78118	G_mean	28.6175	7.63115
2	G	-5.13857	-4.49596	-5.78118	G_mean	28.6175	7.63115
3	G	-5.13857	-4.49596	-5.78118	G_mean	28.6175	7.63115
4	G	-5.13857	-4.49596	-5.78118	G_mean	28.6175	7.63115
5	G	-5.13857	-4.49596	-5.78118	G_mean	28.6175	7.63115
6	G	-5.13857	-4.49596	-5.78118	G_mean	28.6175	7.63115
7	G	-5.13857	-4.49596	-5.78118	G_mean	28.6175	7.63115
8	G	-5.13857	-4.49596	-5.78118	G_mean	28.6175	7.63115
9	G	-5.07728	-4.43447	-5.72009	G_mean	28.6175	7.63115
10	G	-5.0457	-4.40119	-5.69021	G_mean	28.6175	7.63115
11	G	-4.9749	-4.32782	-5.62198	G_mean	28.6175	7.63115
12	G	-4.91477	-4.29112	-5.53842	G_mean	28.6175	7.63115
13	G	-4.88599	-4.2897	-5.48228	G_mean	28.6175	7.63115
14	G	-4.86298	-4.28545	-5.4405	G_mean	28.6175	7.63115
15	G	-4.78629	-4.22223	-5.35034	G_mean	28.6175	7.63115
16	G	-4.67601	-4.13906	-5.21297	G_mean	28.6175	7.63115
17	G	-4.53961	-4.03164	-5.04758	G_mean	28.6175	7.63115
18	G	-4.40697	-3.92098	-4.89295	G_mean	28.6175	7.63115
19	G	-4.30385	-3.83998	-4.76772	G_mean	28.6175	7.63115
20	G	-4.22854	-3.78981	-4.66727	G_mean	28.6175	7.63115
21	G	-4.21546	-3.79368	-4.63725	G_mean	28.6175	7.63115
22	G	-4.2116	-3.78815	-4.63504	G_mean	28.6175	7.63115
23	G	-4.22439	-3.78617	-4.66261	G_mean	28.6175	7.63115
24	G	-4.20709	-3.74028	-4.6739	G_mean	28.6175	7.63115
25	G	-4.2378	-3.77343	-4.70217	G_mean	28.6175	7.63115
26	G	-4.23014	-3.74764	-4.71264	G_mean	28.6175	7.63115
27	G	-4.18279	-3.63545	-4.73014	G_mean	28.6175	7.63115
28	G	-4.19375	-3.62466	-4.76284	G_mean	28.6175	7.63115
29	G	-4.10716	-3.48094	-4.73338	G_mean	28.6175	7.63115
30	G	-4.11291	-3.46173	-4.7641	G_mean	28.6175	7.63115
31	G	-4.06484	-3.35504	-4.77464	G_mean	28.6175	7.63115
32	G	-4.10194	-3.37209	-4.83178	G_mean	28.6175	7.63115
33	G	-4.12698	-3.37704	-4.87692	G_mean	28.6175	7.63115
34	G	-4.11861	-3.33891	-4.89832	G_mean	28.6175	7.63115
35	G	-3.98168	-3.11294	-4.85042	G_mean	28.6175	7.63115
36	G	-3.74435	-2.71184	-4.77685	G_mean	28.6175	7.63115
37	G	-3.68166	-2.6493	-4.71402	G_mean	28.6175	7.63115
38	G	-3.5317	-2.49496	-4.56845	G_mean	28.6175	7.63115
39	G	-3.47256	-2.49041	-4.4547	G_mean	28.6175	7.63115
40	G	-3.44022	-2.41836	-4.46207	G_mean	28.6175	7.63115
41	G	-3.3763	-2.40343	-4.34917	G_mean	28.6175	7.63115
42	G	-3.34335	-2.43979	-4.24692	G_mean	28.6175	7.63115
43	G	-3.28051	-2.40246	-4.15856	G_mean	28.6175	7.63115
44	G	-3.24159	-2.39764	-4.08554	G_mean	28.6175	7.63115
45	G	-3.24405	-2.33947	-4.14862	G_mean	28.6175	7.63115
46	G	-3.34759	-2.44314	-4.25205	G_mean	28.6175	7.63115
47	G	-3.28939	-2.39471	-4.18407	G_mean	28.6175	7.63115
48	G	-3.18431	-2.29572	-4.07289	G_mean	28.6175	7.63115
49	G	-3.12164	-2.21947	-4.02381	G_mean	28.6175	7.63115
50	G	-3.2134	-2.30304	-4.12376	G_mean	28.6175	7.63115
51	G	-3.38448	-2.57789	-4.19107	G_mean	28.6175	7.63115
52	G	-3.424	-2.55813	-4.28987	G_mean	28.6175	7.63115
53	G	-3.45921	-2.60886	-4.30955	G_mean	28.6175	7.63115
54	G	-3.46335	-2.60878	-4.31791	G_mean	28.6175	7.63115
55	G	-3.33223	-2.50155	-4.1629	G_mean	28.6175	7.63115
56	G	-3.34939	-2.51657	-4.18221	G_mean	28.6175	7.63115
57	G	-3.44081	-2.56846	-4.31316	G_mean	28.6175	7.63115
58	G	-3.40324	-2.53539	-4.27108	G_mean	28.6175	7.63115
59	G	-3.29316	-2.37934	-4.20699	G_mean	28.6175	7.63115
60	G	-3.11377	-2.25635	-3.97119	G_mean	28.6175	7.63115
61	G	-2.93834	-2.11185	-3.76482	G_mean	28.6175	7.63115
62	G	-2.902	-2.08301	-3.72098	G_mean	28.6175	7.63115
63	G	-2.9201	-2.1092	-3.73101	G_mean	28.6175	7.63115
64	G	-2.89522	-2.12687	-3.66358	G_mean	28.6175	7.63115
65	G	-2.86944	-2.18052	-3.55836	G_mean	28.6175	7.63115
66	G	-2.85871	-2.21027	-3.50716	G_mean	28.6175	7.63115
67	G	-2.79525	-2.20393	-3.38658	G_mean	28.6175	7.63115
68	G	-2.83168	-2.23299	-3.43037	G_mean	28.6175	7.63115
69	G	-2.83413	-2.19542	-3.47284	G_mean	28.6175	7.63115
70	G	-2.88627	-2.2474	-3.52515	G_mean	28.6175	7.63115
71	G	-2.92048	-2.26241	-3.57856	G_mean	28.6175	7.63115
72	G	-2.91364	-2.28316	-3.54413	G_mean	28.6175	7.63115
73	G	-2.95346	-2.29535	-3.61156	G_mean	28.6175	7.63115
74	G	-3.03025	-2.4138	-3.6467	G_mean	28.6175	7.63115
75	G	-3.08878	-2.49723	-3.68033	G_mean	28.6175	7.63115
76	G	-3.14212	-2.55402	-3.73021	G_mean	28.6175	7.63115
77	G	-3.19793	-2.56537	-3.83048	G_mean	28.6175	7.63115
78	G	-3.26694	-2.59676	-3.93712	G_mean	28.6175	7.63115
79	G	-3.2758	-2.59754	-3.95405	G_mean	28.6175	7.63115
80	G	-3.14637	-2.41565	-3.87709	G_mean	28.6175	7.63115
81	G	-3.08681	-2.36064	-3.81298	G_mean	28.6175	7.63115
82	G	-3.03722	-2.30859	-3.76585	G_mean	28.6175	7.63115
83	G	-3.01107	-2.27344	-3.7487	G_mean	28.6175	7.63115
84	G	-2.99511	-2.26456	-3.72565	G_mean	28.6175	7.63115
85	G	-2.91102	-2.20401	-3.61804	G_mean	28.6175	7.63115
86	G	-2.78417	-2.08332	-3.48502	G_mean	28.6175	7.63115
87	G	-2.64886	-1.96241	-3.3353	G_mean	28.6175	7.63115
88	G	-2.5475	-1.88675	-3.20826	G_mean	28.6175	7.63115
89	G	-2.53568	-1.88863	-3.18273	G_mean	28.6175	7.63115
90	G	-2.52398	-1.86685	-3.1811	G_mean	28.6175	7.63115
91	G	-2.48001	-1.82295	-3.13706	G_mean	28.6175	7.63115
92	G	-2.40177	-1.73278	-3.07076	G_mean	28.6175	7.63115
93	G	-2.30349	-1.62865	-2.97834	G_mean	28.6175	7.63115
94	G	-2.25389	-1.55752	-2.95026	G_mean	28.6175	7.63115
95	G	-2.27194	-1.6251	-2.91878	G_mean	28.6175	7.63115
96	G	-2.20871	-1.54889	-2.86853	G_mean	28.6175	7.63115
97	G	-2.12981	-1.47518	-2.78443	G_mean	28.6175	7.63115
98	G	-2.00959	-1.37422	-2.64495	G_mean	28.6175	7.63115
99	G	-1.88894	-1.29141	-2.48647	G_mean	28.6175	7.63115
100	G	-1.81764	-1.23145	-2.40383	G_mean	28.6175	7.63115
101	G	-1.77123	-1.19664	-2.34582	G_mean	28.6175	7.63115
102	G	-1.68472	-1.11612	-2.25331	G_mean	28.6175	7.63115
103	G	-1.5879	-1.02222	-2.15357	G_mean	28.6175	7.63115
104	G	-1.42587	-0.854064	-1.99767	G_mean	28.6175	7.63115
105	G	-1.17277	-0.520991	-1.82455	G_mean	28.6175	7.63115
106	G	-0.832731	-0.00624681	-1.65921	G_mean	28.6175	7.63115
107	G	-0.583716	0.268913	-1.43634	G_mean	28.6175	7.63115
108	G	-0.284031	0.628556	-1.19662	G_mean	28.6175	7.63115
109	G	-0.0727199	0.854128	-0.999568	G_mean	28.6175	7.63115
110	G	0.169776	1.13377	-0.794219	G_mean	28.6175	7.63115
111	G	0.498664	1.52131	-0.523979	G_mean	28.6175	7.63115
112	G	0.843031	1.97607	-0.290008	G_mean	28.6175	7.63115
113	G	1.22989	2.49491	-0.0351352	G_mean	28.6175	7.63115
114	G	1.54392	2.91511	0.172721	G_mean	28.6175	7.63115
115	G	1.77827	3.23066	0.325886	G_mean	28.6175	7.63115
116	G	2.00427	3.52495	0.483592	G_mean	28.6175	7.63115
117	G	2.21325	3.77985	0.64666	G_mean	28.6175	7.63115
118	G	2.37481	3.95543	0.794185	G_mean	28.6175	7.63115
119	G	2.50096	4.06486	0.937062	G_mean	28.6175	7.63115
120	G	2.56093	4.04171	1.08016	G_mean	28.6175	7.63115
121	G	2.56672	3.88573	1.24771	G_mean	28.6175	7.63115
122	G	2.71307	3.96685	1.4593	G_mean	28.6175	7.63115
123	G	2.77789	3.93398	1.6218	G_mean	28.6175	7.63115
124	G	2.90832	4.02883	1.78781	G_mean	28.6175	7.63115
125	G	2.9263	4.00538	1.84722	G_mean	28.6175	7.63115
126	G	2.87195	3.88245	1.86145	G_mean	28.6175	7.63115
127	G	2.76992	3.67227	1.86756	G_mean	28.6175	7.63115
128	G	2.60889	3.38296	1.83482	G_mean	28.6175	7.63115
129	G	2.57894	3.27581	1.88207	G_mean	28.6175	7.63115
130	G	2.73584	3.42674	2.04495	G_mean	28.6175	7.63115
131	G	2.92428	3.58962	2.25893	G_mean	28.6175	7.63115
132	G	3.14393	3.81924	2.46861	G_mean	28.6175	7.63115
133	G	3.39565	4.12485	2.66644	G_mean	28.6175	7.63115
134	G	3.68544	4.47438	2.8965	G_mean	28.6175	7.63115
135	G	3.94431	4.76748	3.12113	G_mean	28.6175	7.63115
136	G	4.26275	5.09477	3.43074	G_mean	28.6175	7.63115
137	G	4.58521	5.48497	3.68546	G_mean	28.6175	7.63115
138	G	4.90882	5.86992	3.94772	G_mean	28.6175	7.63115
139	G	5.1764	6.18492	4.16788	G_mean	28.6175	7.63115
140	G	5.50674	6.58246	4.43102	G_mean	28.6175	7.63115
141	G	5.84583	6.97536	4.7163	G_mean	28.6175	7.63115
142	G	6.2338	7.43161	5.03598	G_mean	28.6175	7.63115
143	G	6.63549	7.89636	5.37462	G_mean	28.6175	7.63115
144	G	6.94459	8.26016	5.62903	G_mean	28.6175	7.63115
145	G	7.17816	8.52213	5.83419	G_mean	28.6175	7.63115
146	G	7.50012	8.93355	6.06668	G_mean	28.6175	7.63115
147	G	7.87103	9.41442	6.32763	G_mean	28.6175	7.63115
148	G	8.49536	10.2288	6.76193	G_mean	28.6175	7.63115
149	G	9.0287	10.9404	7.11705	G_mean	28.6175	7.63115
150	G	9.70584	11.7594	7.65225	G_mean	28.6175	7.63115
151	G	10.1587	12.3133	8.00408	G_mean	28.6175	7.63115
152	G	10.71	12.9259	8.49416	G_mean	28.6175	7.63115
153	G	11.2568	13.532	8.98165	G_mean	28.6175	7.63115
154	G	11.6331	13.9369	9.32926	G_mean	28.6175	7.63115
155	G	12.0017	14.3304	9.67289	G_mean	28.6175	7.63115
156	G	12.3195	14.69	9.94897	G_mean	28.6175	7.63115
157	G	12.6047	14.9749	10.2345	G_mean	28.6175	7.63115
158	G	12.8741	15.2501	10.4981	G_mean	28.6175	7.63115
159	G	13.1408	15.5375	10.7442	G_mean	28.6175	7.63115
160	G	13.3833	15.7246	11.042	G_mean	28.6175	7.63115
161	G	13.622	15.8829	11.361	G_mean	28.6175	7.63115
162	G	13.8034	15.9707	11.6362	G_mean	28.6175	7.63115
163	G	13.7265	15.756	11.697	G_mean	28.6175	7.63115
164	G	13.7571	15.6589	11.8552	G_mean	28.6175	7.63115
165	G	13.7609	15.5822	11.9397	G_mean	28.6175	7.63115
166	G	13.8283	15.618	12.0385	G_mean	28.6175	7.63115
167	G	13.7126	15.4605	11.9646	G_mean	28.6175	7.63115
168	G	13.6379	15.3976	11.8783	G_mean	28.6175	7.63115
169	G	13.7866	15.5785	11.9947	G_mean	28.6175	7.63115
[truncated: 11,177 more rows]

## Sheet: SI_Figure_6
DOY	mCavmt_sVZ	spl	spl_seu	spl_sel	SEB_component	mean_nsiteyears	mean_nsites
1	BPB	0.7407	0.829786	0.651615	Albedo_mean_d	5.3564	2.18685
2	BPB	0.7407	0.829786	0.651615	Albedo_mean_d	5.3564	2.18685
3	BPB	0.7407	0.829786	0.651615	Albedo_mean_d	5.3564	2.18685
4	BPB	0.7407	0.829786	0.651615	Albedo_mean_d	5.3564	2.18685
5	BPB	0.7407	0.829786	0.651615	Albedo_mean_d	5.3564	2.18685
6	BPB	0.7407	0.829786	0.651615	Albedo_mean_d	5.3564	2.18685
7	BPB	0.7407	0.829786	0.651615	Albedo_mean_d	5.3564	2.18685
8	BPB	0.7407	0.829786	0.651615	Albedo_mean_d	5.3564	2.18685
9	BPB	0.759623	0.848708	0.670538	Albedo_mean_d	5.3564	2.18685
10	BPB	0.780554	0.86964	0.691469	Albedo_mean_d	5.3564	2.18685
11	BPB	0.799175	0.888261	0.71009	Albedo_mean_d	5.3564	2.18685
12	BPB	0.815486	0.904572	0.726401	Albedo_mean_d	5.3564	2.18685
13	BPB	0.829487	0.918572	0.740402	Albedo_mean_d	5.3564	2.18685
14	BPB	0.841178	0.930263	0.752093	Albedo_mean_d	5.3564	2.18685
15	BPB	0.850558	0.939644	0.761473	Albedo_mean_d	5.3564	2.18685
16	BPB	0.857629	0.946714	0.768543	Albedo_mean_d	5.3564	2.18685
17	BPB	0.862389	0.951474	0.773304	Albedo_mean_d	5.3564	2.18685
18	BPB	0.863525	0.95261	0.774439	Albedo_mean_d	5.3564	2.18685
19	BPB	0.8648	0.953885	0.775714	Albedo_mean_d	5.3564	2.18685
20	BPB	0.866214	0.955299	0.777128	Albedo_mean_d	5.3564	2.18685
21	BPB	0.867767	0.956852	0.778681	Albedo_mean_d	5.3564	2.18685
22	BPB	0.869459	0.958544	0.780373	Albedo_mean_d	5.3564	2.18685
23	BPB	0.868807	0.957892	0.779721	Albedo_mean_d	5.3564	2.18685
24	BPB	0.862086	0.951171	0.773	Albedo_mean_d	5.3564	2.18685
25	BPB	0.855493	0.944578	0.766408	Albedo_mean_d	5.3564	2.18685
26	BPB	0.852653	0.941738	0.763568	Albedo_mean_d	5.3564	2.18685
27	BPB	0.853565	0.942651	0.76448	Albedo_mean_d	5.3564	2.18685
28	BPB	0.855458	0.944543	0.766372	Albedo_mean_d	5.3564	2.18685
29	BPB	0.858329	0.947414	0.769244	Albedo_mean_d	5.3564	2.18685
30	BPB	0.86218	0.951265	0.773095	Albedo_mean_d	5.3564	2.18685
31	BPB	0.86701	0.956096	0.777925	Albedo_mean_d	5.3564	2.18685
32	BPB	0.87282	0.961906	0.783735	Albedo_mean_d	5.3564	2.18685
33	BPB	0.87961	0.968695	0.790525	Albedo_mean_d	5.3564	2.18685
34	BPB	0.883004	0.972089	0.793919	Albedo_mean_d	5.3564	2.18685
35	BPB	0.883002	0.972088	0.793917	Albedo_mean_d	5.3564	2.18685
36	BPB	0.882128	0.971213	0.793043	Albedo_mean_d	5.3564	2.18685
37	BPB	0.880381	0.969466	0.791296	Albedo_mean_d	5.3564	2.18685
38	BPB	0.883524	0.972609	0.794439	Albedo_mean_d	5.3564	2.18685
39	BPB	0.890314	0.979399	0.801228	Albedo_mean_d	5.3564	2.18685
40	BPB	0.893368	0.982453	0.804283	Albedo_mean_d	5.3564	2.18685
41	BPB	0.892687	0.981773	0.803602	Albedo_mean_d	5.3564	2.18685
42	BPB	0.889338	0.978423	0.800253	Albedo_mean_d	5.3564	2.18685
43	BPB	0.886094	0.975179	0.797009	Albedo_mean_d	5.3564	2.18685
44	BPB	0.882319	0.971405	0.793234	Albedo_mean_d	5.3564	2.18685
45	BPB	0.88471	0.973795	0.795624	Albedo_mean_d	5.3564	2.18685
46	BPB	0.885463	0.974548	0.796378	Albedo_mean_d	5.3564	2.18685
47	BPB	0.881612	0.970697	0.792527	Albedo_mean_d	5.3564	2.18685
48	BPB	0.887608	0.977362	0.797855	Albedo_mean_d	5.3564	2.18685
49	BPB	0.881613	0.972705	0.790522	Albedo_mean_d	5.3564	2.18685
50	BPB	0.889146	0.981858	0.796434	Albedo_mean_d	5.3564	2.18685
51	BPB	0.895241	0.989858	0.800625	Albedo_mean_d	5.3564	2.18685
52	BPB	0.897397	0.994201	0.800593	Albedo_mean_d	5.3564	2.18685
53	BPB	0.892334	0.99161	0.793058	Albedo_mean_d	5.3564	2.18685
54	BPB	0.88502	0.987051	0.782989	Albedo_mean_d	5.3564	2.18685
55	BPB	0.884989	0.988299	0.781679	Albedo_mean_d	5.3564	2.18685
56	BPB	0.885165	0.988278	0.782052	Albedo_mean_d	5.3564	2.18685
57	BPB	0.881342	0.982783	0.779902	Albedo_mean_d	5.3564	2.18685
58	BPB	0.883212	0.98405	0.782373	Albedo_mean_d	5.3564	2.18685
59	BPB	0.886005	0.987312	0.784697	Albedo_mean_d	5.3564	2.18685
60	BPB	0.881112	0.98396	0.778265	Albedo_mean_d	5.3564	2.18685
61	BPB	0.879712	0.98517	0.774254	Albedo_mean_d	5.3564	2.18685
62	BPB	0.875831	0.984971	0.766692	Albedo_mean_d	5.3564	2.18685
63	BPB	0.859875	0.969244	0.750507	Albedo_mean_d	5.3564	2.18685
64	BPB	0.866671	0.974123	0.759219	Albedo_mean_d	5.3564	2.18685
65	BPB	0.864975	0.968751	0.761199	Albedo_mean_d	5.3564	2.18685
66	BPB	0.858072	0.956412	0.759733	Albedo_mean_d	5.3564	2.18685
67	BPB	0.855825	0.951194	0.760457	Albedo_mean_d	5.3564	2.18685
68	BPB	0.860897	0.955758	0.766036	Albedo_mean_d	5.3564	2.18685
69	BPB	0.858297	0.955116	0.761479	Albedo_mean_d	5.3564	2.18685
70	BPB	0.854279	0.955097	0.75346	Albedo_mean_d	5.3564	2.18685
71	BPB	0.841756	0.948616	0.734896	Albedo_mean_d	5.3564	2.18685
72	BPB	0.850947	0.965408	0.736487	Albedo_mean_d	5.3564	2.18685
73	BPB	0.846855	0.96793	0.72578	Albedo_mean_d	5.3564	2.18685
74	BPB	0.841821	0.968523	0.71512	Albedo_mean_d	5.3564	2.18685
75	BPB	0.837761	0.969102	0.70642	Albedo_mean_d	5.3564	2.18685
76	BPB	0.831299	0.966292	0.696305	Albedo_mean_d	5.3564	2.18685
77	BPB	0.837729	0.964404	0.711054	Albedo_mean_d	5.3564	2.18685
78	BPB	0.848999	0.974142	0.723857	Albedo_mean_d	5.3564	2.18685
79	BPB	0.84094	0.970029	0.711851	Albedo_mean_d	5.3564	2.18685
80	BPB	0.834028	0.966851	0.701204	Albedo_mean_d	5.3564	2.18685
81	BPB	0.822676	0.961161	0.684191	Albedo_mean_d	5.3564	2.18685
82	BPB	0.81338	0.959716	0.667044	Albedo_mean_d	5.3564	2.18685
83	BPB	0.797708	0.947584	0.647832	Albedo_mean_d	5.3564	2.18685
84	BPB	0.79084	0.940962	0.640718	Albedo_mean_d	5.3564	2.18685
85	BPB	0.779058	0.925574	0.632542	Albedo_mean_d	5.3564	2.18685
86	BPB	0.767012	0.906963	0.627062	Albedo_mean_d	5.3564	2.18685
87	BPB	0.741481	0.872389	0.610573	Albedo_mean_d	5.3564	2.18685
88	BPB	0.730564	0.850975	0.610153	Albedo_mean_d	5.3564	2.18685
89	BPB	0.720736	0.843058	0.598415	Albedo_mean_d	5.3564	2.18685
90	BPB	0.71462	0.832495	0.596745	Albedo_mean_d	5.3564	2.18685
91	BPB	0.708807	0.823203	0.594411	Albedo_mean_d	5.3564	2.18685
92	BPB	0.712162	0.836135	0.588188	Albedo_mean_d	5.3564	2.18685
93	BPB	0.700074	0.831779	0.568368	Albedo_mean_d	5.3564	2.18685
94	BPB	0.697788	0.830662	0.564915	Albedo_mean_d	5.3564	2.18685
95	BPB	0.702588	0.837731	0.567446	Albedo_mean_d	5.3564	2.18685
96	BPB	0.699685	0.836058	0.563312	Albedo_mean_d	5.3564	2.18685
97	BPB	0.697466	0.829939	0.564994	Albedo_mean_d	5.3564	2.18685
98	BPB	0.689624	0.811843	0.567405	Albedo_mean_d	5.3564	2.18685
99	BPB	0.681984	0.802993	0.560975	Albedo_mean_d	5.3564	2.18685
100	BPB	0.682263	0.813844	0.550682	Albedo_mean_d	5.3564	2.18685
101	BPB	0.69058	0.824762	0.556399	Albedo_mean_d	5.3564	2.18685
102	BPB	0.692743	0.829351	0.556135	Albedo_mean_d	5.3564	2.18685
103	BPB	0.689037	0.83138	0.546694	Albedo_mean_d	5.3564	2.18685
104	BPB	0.686221	0.822501	0.549941	Albedo_mean_d	5.3564	2.18685
105	BPB	0.680297	0.816572	0.544023	Albedo_mean_d	5.3564	2.18685
106	BPB	0.6753	0.81043	0.540169	Albedo_mean_d	5.3564	2.18685
107	BPB	0.656302	0.78849	0.524113	Albedo_mean_d	5.3564	2.18685
108	BPB	0.648261	0.774075	0.522447	Albedo_mean_d	5.3564	2.18685
109	BPB	0.638468	0.762132	0.514803	Albedo_mean_d	5.3564	2.18685
110	BPB	0.612175	0.7337	0.490649	Albedo_mean_d	5.3564	2.18685
111	BPB	0.602871	0.726929	0.478813	Albedo_mean_d	5.3564	2.18685
112	BPB	0.587806	0.716726	0.458886	Albedo_mean_d	5.3564	2.18685
113	BPB	0.579318	0.721399	0.437237	Albedo_mean_d	5.3564	2.18685
114	BPB	0.573745	0.720039	0.42745	Albedo_mean_d	5.3564	2.18685
115	BPB	0.559166	0.700141	0.418192	Albedo_mean_d	5.3564	2.18685
116	BPB	0.546646	0.692446	0.400846	Albedo_mean_d	5.3564	2.18685
117	BPB	0.533626	0.68489	0.382363	Albedo_mean_d	5.3564	2.18685
118	BPB	0.51832	0.672159	0.364482	Albedo_mean_d	5.3564	2.18685
119	BPB	0.500398	0.655184	0.345611	Albedo_mean_d	5.3564	2.18685
120	BPB	0.48566	0.643205	0.328115	Albedo_mean_d	5.3564	2.18685
121	BPB	0.467022	0.625016	0.309027	Albedo_mean_d	5.3564	2.18685
122	BPB	0.445418	0.60173	0.289106	Albedo_mean_d	5.3564	2.18685
123	BPB	0.425935	0.582333	0.269537	Albedo_mean_d	5.3564	2.18685
124	BPB	0.407716	0.562288	0.253144	Albedo_mean_d	5.3564	2.18685
125	BPB	0.394922	0.549667	0.240177	Albedo_mean_d	5.3564	2.18685
126	BPB	0.380662	0.529164	0.232159	Albedo_mean_d	5.3564	2.18685
127	BPB	0.363163	0.500697	0.22563	Albedo_mean_d	5.3564	2.18685
128	BPB	0.347383	0.473617	0.22115	Albedo_mean_d	5.3564	2.18685
129	BPB	0.327209	0.441361	0.213057	Albedo_mean_d	5.3564	2.18685
130	BPB	0.306848	0.408989	0.204706	Albedo_mean_d	5.3564	2.18685
131	BPB	0.288403	0.380807	0.195999	Albedo_mean_d	5.3564	2.18685
132	BPB	0.272061	0.356297	0.187826	Albedo_mean_d	5.3564	2.18685
133	BPB	0.260052	0.340263	0.17984	Albedo_mean_d	5.3564	2.18685
134	BPB	0.246475	0.321421	0.171529	Albedo_mean_d	5.3564	2.18685
135	BPB	0.230385	0.298089	0.16268	Albedo_mean_d	5.3564	2.18685
136	BPB	0.216486	0.278416	0.154556	Albedo_mean_d	5.3564	2.18685
137	BPB	0.203451	0.260832	0.14607	Albedo_mean_d	5.3564	2.18685
138	BPB	0.190335	0.242609	0.138062	Albedo_mean_d	5.3564	2.18685
139	BPB	0.177837	0.225405	0.13027	Albedo_mean_d	5.3564	2.18685
140	BPB	0.164191	0.205742	0.122641	Albedo_mean_d	5.3564	2.18685
141	BPB	0.152418	0.190548	0.114289	Albedo_mean_d	5.3564	2.18685
142	BPB	0.145029	0.182237	0.107821	Albedo_mean_d	5.3564	2.18685
143	BPB	0.137075	0.173292	0.100858	Albedo_mean_d	5.3564	2.18685
144	BPB	0.131767	0.168052	0.0954811	Albedo_mean_d	5.3564	2.18685
145	BPB	0.128386	0.165371	0.0914008	Albedo_mean_d	5.3564	2.18685
146	BPB	0.123102	0.158764	0.0874405	Albedo_mean_d	5.3564	2.18685
147	BPB	0.119041	0.153798	0.0842834	Albedo_mean_d	5.3564	2.18685
148	BPB	0.111981	0.142963	0.0809985	Albedo_mean_d	5.3564	2.18685
149	BPB	0.10852	0.137813	0.0792271	Albedo_mean_d	5.3564	2.18685
150	BPB	0.105214	0.133148	0.07728	Albedo_mean_d	5.3564	2.18685
151	BPB	0.103597	0.131254	0.0759395	Albedo_mean_d	5.3564	2.18685
152	BPB	0.103298	0.131222	0.0753734	Albedo_mean_d	5.3564	2.18685
153	BPB	0.103574	0.132026	0.0751224	Albedo_mean_d	5.3564	2.18685
154	BPB	0.103705	0.13248	0.074929	Albedo_mean_d	5.3564	2.18685
155	BPB	0.104011	0.133237	0.0747839	Albedo_mean_d	5.3564	2.18685
156	BPB	0.104592	0.133889	0.0752953	Albedo_mean_d	5.3564	2.18685
157	BPB	0.105026	0.134142	0.0759104	Albedo_mean_d	5.3564	2.18685
158	BPB	0.105183	0.1343	0.0760658	Albedo_mean_d	5.3564	2.18685
159	BPB	0.104973	0.134288	0.075658	Albedo_mean_d	5.3564	2.18685
160	BPB	0.104878	0.134763	0.0749936	Albedo_mean_d	5.3564	2.18685
161	BPB	0.105056	0.135349	0.0747624	Albedo_mean_d	5.3564	2.18685
162	BPB	0.104997	0.135474	0.0745202	Albedo_mean_d	5.3564	2.18685
163	BPB	0.105431	0.136045	0.0748159	Albedo_mean_d	5.3564	2.18685
164	BPB	0.105716	0.136609	0.0748228	Albedo_mean_d	5.3564	2.18685
165	BPB	0.105686	0.136799	0.074572	Albedo_mean_d	5.3564	2.18685
166	BPB	0.105899	0.137113	0.0746849	Albedo_mean_d	5.3564	2.18685
167	BPB	0.106409	0.137612	0.075206	Albedo_mean_d	5.3564	2.18685
168	BPB	0.106957	0.138203	0.0757098	Albedo_mean_d	5.3564	2.18685
169	BPB	0.107344	0.138618	0.0760701	Albedo_mean_d	5.3564	2.18685
170	BPB	0.107751	0.138631	0.0768701	Albedo_mean_d	5.3564	2.18685
171	BPB	0.108147	0.138808	0.0774861	Albedo_mean_d	5.3564	2.18685
172	BPB	0.108519	0.139471	0.0775667	Albedo_mean_d	5.3564	2.18685
173	BPB	0.109174	0.140121	0.078226	Albedo_mean_d	5.3564	2.18685
174	BPB	0.111046	0.141611	0.0804809	Albedo_mean_d	5.3564	2.18685
175	BPB	0.112393	0.142844	0.0819428	Albedo_mean_d	5.3564	2.18685
176	BPB	0.11397	0.1443	0.0836405	Albedo_mean_d	5.3564	2.18685
177	BPB	0.115223	0.145728	0.0847187	Albedo_mean_d	5.3564	2.18685
178	BPB	0.116555	0.146946	0.0861643	Albedo_mean_d	5.3564	2.18685
179	BPB	0.117793	0.147925	0.0876618	Albedo_mean_d	5.3564	2.18685
180	BPB	0.119353	0.149031	0.0896754	Albedo_mean_d	5.3564	2.18685
181	BPB	0.12099	0.150407	0.0915734	Albedo_mean_d	5.3564	2.18685
182	BPB	0.122349	0.151827	0.0928708	Albedo_mean_d	5.3564	2.18685
183	BPB	0.123463	0.152683	0.0942429	Albedo_mean_d	5.3564	2.18685
184	BPB	0.124804	0.153819	0.0957891	Albedo_mean_d	5.3564	2.18685
185	BPB	0.12586	0.154795	0.0969254	Albedo_mean_d	5.3564	2.18685
186	BPB	0.126904	0.155606	0.0982012	Albedo_mean_d	5.3564	2.18685
187	BPB	0.127948	0.156281	0.0996151	Albedo_mean_d	5.3564	2.18685
188	BPB	0.128849	0.157092	0.100605	Albedo_mean_d	5.3564	2.18685
189	BPB	0.129235	0.157728	0.100742	Albedo_mean_d	5.3564	2.18685
190	BPB	0.129914	0.158385	0.101443	Albedo_mean_d	5.3564	2.18685
191	BPB	0.130002	0.158663	0.10134	Albedo_mean_d	5.3564	2.18685
192	BPB	0.130242	0.158975	0.101509	Albedo_mean_d	5.3564	2.18685
193	BPB	0.130217	0.159027	0.101407	Albedo_mean_d	5.3564	2.18685
194	BPB	0.130622	0.159402	0.101843	Albedo_mean_d	5.3564	2.18685
195	BPB	0.130487	0.159645	0.101329	Albedo_mean_d	5.3564	2.18685
196	BPB	0.130136	0.159386	0.100886	Albedo_mean_d	5.3564	2.18685
197	BPB	0.129789	0.15883	0.100749	Albedo_mean_d	5.3564	2.18685
198	BPB	0.129983	0.158569	0.101397	Albedo_mean_d	5.3564	2.18685
199	BPB	0.130336	0.158836	0.101836	Albedo_mean_d	5.3564	2.18685
200	BPB	0.1306	0.159487	0.101713	Albedo_mean_d	5.3564	2.18685
201	BPB	0.131189	0.160334	0.102044	Albedo_mean_d	5.3564	2.18685
202	BPB	0.131683	0.160782	0.102584	Albedo_mean_d	5.3564	2.18685
203	BPB	0.131873	0.160971	0.102775	Albedo_mean_d	5.3564	2.18685
204	BPB	0.131878	0.160846	0.10291	Albedo_mean_d	5.3564	2.18685
205	BPB	0.132103	0.160534	0.103672	Albedo_mean_d	5.3564	2.18685
206	BPB	0.132179	0.160306	0.104052	Albedo_mean_d	5.3564	2.18685
207	BPB	0.132472	0.160384	0.104561	Albedo_mean_d	5.3564	2.18685
208	BPB	0.132834	0.16061	0.105059	Albedo_mean_d	5.3564	2.18685
209	BPB	0.132805	0.16058	0.105031	Albedo_mean_d	5.3564	2.18685
210	BPB	0.133033	0.160477	0.105588	Albedo_mean_d	5.3564	2.18685
211	BPB	0.132787	0.160222	0.105352	Albedo_mean_d	5.3564	2.18685
212	BPB	0.133287	0.160516	0.106059	Albedo_mean_d	5.3564	2.18685
213	BPB	0.133345	0.161005	0.105684	Albedo_mean_d	5.3564	2.18685
214	BPB	0.132924	0.160872	0.104976	Albedo_mean_d	5.3564	2.18685
215	BPB	0.133127	0.160486	0.105768	Albedo_mean_d	5.3564	2.18685
216	BPB	0.132803	0.159704	0.105902	Albedo_mean_d	5.3564	2.18685
217	BPB	0.132682	0.159336	0.106028	Albedo_mean_d	5.3564	2.18685
218	BPB	0.132291	0.158664	0.105919	Albedo_mean_d	5.3564	2.18685
219	BPB	0.131739	0.157949	0.105528	Albedo_mean_d	5.3564	2.18685
220	BPB	0.13152	0.157799	0.105242	Albedo_mean_d	5.3564	2.18685
221	BPB	0.131755	0.15787	0.10564	Albedo_mean_d	5.3564	2.18685
222	BPB	0.131823	0.157644	0.106003	Albedo_mean_d	5.3564	2.18685
223	BPB	0.13145	0.157119	0.105781	Albedo_mean_d	5.3564	2.18685
224	BPB	0.132441	0.158413	0.106469	Albedo_mean_d	5.3564	2.18685
225	BPB	0.132044	0.157906	0.106182	Albedo_mean_d	5.3564	2.18685
226	BPB	0.13246	0.158091	0.106829	Albedo_mean_d	5.3564	2.18685
227	BPB	0.132108	0.157957	0.106258	Albedo_mean_d	5.3564	2.18685
228	BPB	0.131776	0.156976	0.106575	Albedo_mean_d	5.3564	2.18685
229	BPB	0.131832	0.15669	0.106974	Albedo_mean_d	5.3564	2.18685
230	BPB	0.131729	0.156277	0.107182	Albedo_mean_d	5.3564	2.18685
231	BPB	0.132478	0.156475	0.108481	Albedo_mean_d	5.3564	2.18685
232	BPB	0.132606	0.155971	0.109242	Albedo_mean_d	5.3564	2.18685
233	BPB	0.132729	0.155869	0.109589	Albedo_mean_d	5.3564	2.18685
234	BPB	0.133263	0.156224	0.110302	Albedo_mean_d	5.3564	2.18685
235	BPB	0.132346	0.1559	0.108793	Albedo_mean_d	5.3564	2.18685
236	BPB	0.132407	0.155978	0.108837	Albedo_mean_d	5.3564	2.18685
237	BPB	0.132117	0.155627	0.108607	Albedo_mean_d	5.3564	2.18685
238	BPB	0.133763	0.155736	0.111791	Albedo_mean_d	5.3564	2.18685
239	BPB	0.134598	0.154682	0.114514	Albedo_mean_d	5.3564	2.18685
240	BPB	0.136268	0.155307	0.117229	Albedo_mean_d	5.3564	2.18685
241	BPB	0.137137	0.155195	0.119079	Albedo_mean_d	5.3564	2.18685
242	BPB	0.13843	0.156361	0.120498	Albedo_mean_d	5.3564	2.18685
243	BPB	0.139414	0.158315	0.120513	Albedo_mean_d	5.3564	2.18685
244	BPB	0.138098	0.157463	0.118732	Albedo_mean_d	5.3564	2.18685
245	BPB	0.138785	0.158577	0.118994	Albedo_mean_d	5.3564	2.18685
246	BPB	0.138356	0.158645	0.118067	Albedo_mean_d	5.3564	2.18685
247	BPB	0.13914	0.159855	0.118425	Albedo_mean_d	5.3564	2.18685
248	BPB	0.138874	0.15923	0.118519	Albedo_mean_d	5.3564	2.18685
249	BPB	0.139631	0.15935	0.119912	Albedo_mean_d	5.3564	2.18685
250	BPB	0.140155	0.159123	0.121187	Albedo_mean_d	5.3564	2.18685
251	BPB	0.140588	0.1598	0.121375	Albedo_mean_d	5.3564	2.18685
252	BPB	0.139726	0.159796	0.119656	Albedo_mean_d	5.3564	2.18685
253	BPB	0.138609	0.159526	0.117691	Albedo_mean_d	5.3564	2.18685
254	BPB	0.136811	0.158793	0.114829	Albedo_mean_d	5.3564	2.18685
255	BPB	0.137496	0.160586	0.114405	Albedo_mean_d	5.3564	2.18685
256	BPB	0.136473	0.160817	0.11213	Albedo_mean_d	5.3564	2.18685
257	BPB	0.134592	0.159097	0.110087	Albedo_mean_d	5.3564	2.18685
258	BPB	0.134162	0.15679	0.111534	Albedo_mean_d	5.3564	2.18685
259	BPB	0.136351	0.157752	0.11495	Albedo_mean_d	5.3564	2.18685
260	BPB	0.136478	0.157782	0.115175	Albedo_mean_d	5.3564	2.18685
261	BPB	0.134926	0.157056	0.112797	Albedo_mean_d	5.3564	2.18685
262	BPB	0.135696	0.156615	0.114778	Albedo_mean_d	5.3564	2.18685
263	BPB	0.137403	0.157734	0.117072	Albedo_mean_d	5.3564	2.18685
264	BPB	0.136991	0.157162	0.11682	Albedo_mean_d	5.3564	2.18685
265	BPB	0.139093	0.159044	0.119142	Albedo_mean_d	5.3564	2.18685
266	BPB	0.140068	0.159749	0.120387	Albedo_mean_d	5.3564	2.18685
267	BPB	0.142098	0.161459	0.122736	Albedo_mean_d	5.3564	2.18685
268	BPB	0.143846	0.164605	0.123087	Albedo_mean_d	5.3564	2.18685
269	BPB	0.145602	0.167957	0.123247	Albedo_mean_d	5.3564	2.18685
270	BPB	0.145534	0.169684	0.121385	Albedo_mean_d	5.3564	2.18685
271	BPB	0.146794	0.172842	0.120746	Albedo_mean_d	5.3564	2.18685
272	BPB	0.150717	0.179191	0.122243	Albedo_mean_d	5.3564	2.18685
273	BPB	0.157127	0.189966	0.124289	Albedo_mean_d	5.3564	2.18685
274	BPB	0.168057	0.205048	0.131066	Albedo_mean_d	5.3564	2.18685
275	BPB	0.174823	0.215755	0.133891	Albedo_mean_d	5.3564	2.18685
276	BPB	0.183547	0.228208	0.138885	Albedo_mean_d	5.3564	2.18685
277	BPB	0.185337	0.236611	0.134062	Albedo_mean_d	5.3564	2.18685
278	BPB	0.193341	0.250442	0.136239	Albedo_mean_d	5.3564	2.18685
279	BPB	0.197319	0.259697	0.134941	Albedo_mean_d	5.3564	2.18685
280	BPB	0.207553	0.273655	0.141452	Albedo_mean_d	5.3564	2.18685
281	BPB	0.213134	0.281406	0.144861	Albedo_mean_d	5.3564	2.18685
282	BPB	0.211225	0.280116	0.142334	Albedo_mean_d	5.3564	2.18685
283	BPB	0.209467	0.277931	0.141003	Albedo_mean_d	5.3564	2.18685
284	BPB	0.207509	0.274299	0.140718	Albedo_mean_d	5.3564	2.18685
285	BPB	0.209451	0.275379	0.143523	Albedo_mean_d	5.3564	2.18685
286	BPB	0.218846	0.284723	0.15297	Albedo_mean_d	5.3564	2.18685
287	BPB	0.228792	0.295427	0.162156	Albedo_mean_d	5.3564	2.18685
288	BPB	0.234314	0.302521	0.166108	Albedo_mean_d	5.3564	2.18685
289	BPB	0.239532	0.310121	0.168944	Albedo_mean_d	5.3564	2.18685
290	BPB	0.245272	0.319053	0.171491	Albedo_mean_d	5.3564	2.18685
291	BPB	0.252622	0.330406	0.174838	Albedo_mean_d	5.3564	2.18685
292	BPB	0.28006	0.362478	0.197641	Albedo_mean_d	5.3564	2.18685
293	BPB	0.271645	0.360592	0.182698	Albedo_mean_d	5.3564	2.18685
294	BPB	0.268503	0.365873	0.171133	Albedo_mean_d	5.3564	2.18685
295	BPB	0.27597	0.384382	0.167558	Albedo_mean_d	5.3564	2.18685
296	BPB	0.270377	0.390826	0.149927	Albedo_mean_d	5.3564	2.18685
297	BPB	0.277234	0.410716	0.143751	Albedo_mean_d	5.3564	2.18685
298	BPB	0.287322	0.434325	0.14032	Albedo_mean_d	5.3564	2.18685
299	BPB	0.296338	0.457551	0.135126	Albedo_mean_d	5.3564	2.18685
300	BPB	0.305968	0.480022	0.131914	Albedo_mean_d	5.3564	2.18685
301	BPB	0.316325	0.501852	0.130798	Albedo_mean_d	5.3564	2.18685
302	BPB	0.328573	0.524205	0.132941	Albedo_mean_d	5.3564	2.18685
303	BPB	0.346797	0.551166	0.142428	Albedo_mean_d	5.3564	2.18685
304	BPB	0.361379	0.573117	0.149642	Albedo_mean_d	5.3564	2.18685
305	BPB	0.384373	0.60211	0.166636	Albedo_mean_d	5.3564	2.18685
306	BPB	0.423707	0.646076	0.201338	Albedo_mean_d	5.3564	2.18685
307	BPB	0.441659	0.667291	0.216027	Albedo_mean_d	5.3564	2.18685
308	BPB	0.491587	0.718859	0.264315	Albedo_mean_d	5.3564	2.18685
309	BPB	0.546085	0.773374	0.318797	Albedo_mean_d	5.3564	2.18685
310	BPB	0.5761	0.801781	0.350418	Albedo_mean_d	5.3564	2.18685
311	BPB	0.624024	0.848098	0.399949	Albedo_mean_d	5.3564	2.18685
312	BPB	0.654249	0.876717	0.431782	Albedo_mean_d	5.3564	2.18685
313	BPB	0.666776	0.887637	0.445916	Albedo_mean_d	5.3564	2.18685
314	BPB	0.705363	0.924617	0.48611	Albedo_mean_d	5.3564	2.18685
315	BPB	0.712626	0.930273	0.494979	Albedo_mean_d	5.3564	2.18685
316	BPB	0.730199	0.946239	0.514159	Albedo_mean_d	5.3564	2.18685
317	BPB	0.744045	0.958585	0.529505	Albedo_mean_d	5.3564	2.18685
318	BPB	0.761019	0.974166	0.547871	Albedo_mean_d	5.3564	2.18685
319	BPB	0.778345	0.990207	0.566483	Albedo_mean_d	5.3564	2.18685
320	BPB	0.792224	1.00291	0.581541	Albedo_mean_d	5.3564	2.18685
321	BPB	0.789555	0.999167	0.579943	Albedo_mean_d	5.3564	2.18685
322	BPB	0.793495	1.00214	0.584847	Albedo_mean_d	5.3564	2.18685
323	BPB	0.796891	1.00468	0.5891	Albedo_mean_d	5.3564	2.18685
324	BPB	0.796676	1.00372	0.589635	Albedo_mean_d	5.3564	2.18685
325	BPB	0.804154	1.01055	0.597755	Albedo_mean_d	5.3564	2.18685
326	BPB	0.810144	1.01601	0.604281	Albedo_mean_d	5.3564	2.18685
327	BPB	0.828079	1.03351	0.622645	Albedo_mean_d	5.3564	2.18685
328	BPB	0.857958	1.06307	0.652845	Albedo_mean_d	5.3564	2.18685
329	BPB	0.861793	1.06669	0.656895	Albedo_mean_d	5.3564	2.18685
330	BPB	0.890997	1.09579	0.686205	Albedo_mean_d	5.3564	2.18685
331	BPB	0.90105	1.10584	0.696258	Albedo_mean_d	5.3564	2.18685
332	BPB	0.909232	1.11402	0.704441	Albedo_mean_d	5.3564	2.18685
333	BPB	0.907719	1.11251	0.702928	Albedo_mean_d	5.3564	2.18685
334	BPB	0.905198	1.10999	0.700407	Albedo_mean_d	5.3564	2.18685
335	BPB	0.901669	1.10646	0.696877	Albedo_mean_d	5.3564	2.18685
336	BPB	0.897131	1.10192	0.69234	Albedo_mean_d	5.3564	2.18685
337	BPB	0.891586	1.09638	0.686794	Albedo_mean_d	5.3564	2.18685
338	BPB	0.885032	1.08982	0.68024	Albedo_mean_d	5.3564	2.18685
339	BPB	0.877469	1.08226	0.672678	Albedo_mean_d	5.3564	2.18685
340	BPB	0.868899	1.07369	0.664107	Albedo_mean_d	5.3564	2.18685
341	BPB	0.862038	1.06683	0.657247	Albedo_mean_d	5.3564	2.18685
342	BPB	0.856887	1.06168	0.652096	Albedo_mean_d	5.3564	2.18685
343	BPB	0.853446	1.05824	0.648654	Albedo_mean_d	5.3564	2.18685
344	BPB	0.851714	1.05651	0.646923	Albedo_mean_d	5.3564	2.18685
345	BPB	0.851692	1.05648	0.646901	Albedo_mean_d	5.3564	2.18685
346	BPB	0.85338	1.05817	0.648588	Albedo_mean_d	5.3564	2.18685
347	BPB	0.856777	1.06157	0.651986	Albedo_mean_d	5.3564	2.18685
348	BPB	0.861884	1.06668	0.657093	Albedo_mean_d	5.3564	2.18685
349	BPB	0.866991	1.07178	0.6622	Albedo_mean_d	5.3564	2.18685
350	BPB	0.87174	1.07653	0.666948	Albedo_mean_d	5.3564	2.18685
351	BPB	0.87613	1.08092	0.671338	Albedo_mean_d	5.3564	2.18685
352	BPB	0.880162	1.08495	0.67537	Albedo_mean_d	5.3564	2.18685
353	BPB	0.883835	1.08863	0.679043	Albedo_mean_d	5.3564	2.18685
354	BPB	0.887149	1.09194	0.682358	Albedo_mean_d	5.3564	2.18685
355	BPB	0.890106	1.0949	0.685314	Albedo_mean_d	5.3564	2.18685
356	BPB	0.892704	1.09749	0.687912	Albedo_mean_d	5.3564	2.18685
357	BPB	0.894943	1.09973	0.690152	Albedo_mean_d	5.3564	2.18685
358	BPB	0.902047	1.10684	0.697255	Albedo_mean_d	5.3564	2.18685
359	BPB	0.90881	1.1136	0.704019	Albedo_mean_d	5.3564	2.18685
360	BPB	0.90881	1.1136	0.704019	Albedo_mean_d	5.3564	2.18685
361	BPB	0.90881	1.1136	0.704019	Albedo_mean_d	5.3564	2.18685
362	BPB	0.90881	1.1136	0.704019	Albedo_mean_d	5.3564	2.18685
363	BPB	0.90881	1.1136	0.704019	Albedo_mean_d	5.3564	2.18685
364	BPB	0.90881	1.1136	0.704019	Albedo_mean_d	5.3564	2.18685
365	BPB	0.90881	1.1136	0.704019	Albedo_mean_d	5.3564	2.18685
366	BPB	0.90881	1.1136	0.704019	Albedo_mean_d	5.3564	2.18685
1	G	0.746015	0.833127	0.658903	Albedo_mean_d	23.0847	6.1612
2	G	0.746015	0.833127	0.658903	Albedo_mean_d	23.0847	6.1612
3	G	0.746015	0.833127	0.658903	Albedo_mean_d	23.0847	6.1612
4	G	0.746015	0.833127	0.658903	Albedo_mean_d	23.0847	6.1612
5	G	0.746015	0.833127	0.658903	Albedo_mean_d	23.0847	6.1612
6	G	0.746015	0.833127	0.658903	Albedo_mean_d	23.0847	6.1612
7	G	0.746015	0.833127	0.658903	Albedo_mean_d	23.0847	6.1612
8	G	0.746015	0.833127	0.658903	Albedo_mean_d	23.0847	6.1612
9	G	0.726623	0.814702	0.638544	Albedo_mean_d	23.0847	6.1612
10	G	0.712733	0.802007	0.623459	Albedo_mean_d	23.0847	6.1612
11	G	0.699721	0.79045	0.608993	Albedo_mean_d	23.0847	6.1612
12	G	0.692525	0.783107	0.601944	Albedo_mean_d	23.0847	6.1612
13	G	0.679617	0.767196	0.592037	Albedo_mean_d	23.0847	6.1612
14	G	0.662427	0.747562	0.577293	Albedo_mean_d	23.0847	6.1612
15	G	0.661498	0.744745	0.57825	Albedo_mean_d	23.0847	6.1612
16	G	0.664077	0.743439	0.584716	Albedo_mean_d	23.0847	6.1612
17	G	0.665596	0.744177	0.587016	Albedo_mean_d	23.0847	6.1612
18	G	0.678323	0.759634	0.597012	Albedo_mean_d	23.0847	6.1612
19	G	0.665228	0.745278	0.585178	Albedo_mean_d	23.0847	6.1612
20	G	0.662534	0.748694	0.576373	Albedo_mean_d	23.0847	6.1612
21	G	0.666234	0.760258	0.572211	Albedo_mean_d	23.0847	6.1612
22	G	0.673323	0.771271	0.575375	Albedo_mean_d	23.0847	6.1612
23	G	0.681702	0.787277	0.576126	Albedo_mean_d	23.0847	6.1612
24	G	0.695581	0.803232	0.58793	Albedo_mean_d	23.0847	6.1612
25	G	0.703525	0.813371	0.593678	Albedo_mean_d	23.0847	6.1612
26	G	0.696164	0.804969	0.587359	Albedo_mean_d	23.0847	6.1612
27	G	0.689165	0.800222	0.578108	Albedo_mean_d	23.0847	6.1612
28	G	0.688887	0.805396	0.572378	Albedo_mean_d	23.0847	6.1612
29	G	0.68978	0.809694	0.569866	Albedo_mean_d	23.0847	6.1612
30	G	0.684456	0.805602	0.56331	Albedo_mean_d	23.0847	6.1612
31	G	0.67865	0.802917	0.554383	Albedo_mean_d	23.0847	6.1612
32	G	0.684672	0.80748	0.561864	Albedo_mean_d	23.0847	6.1612
33	G	0.682922	0.802818	0.563027	Albedo_mean_d	23.0847	6.1612
34	G	0.690268	0.804723	0.575813	Albedo_mean_d	23.0847	6.1612
35	G	0.699031	0.80952	0.588541	Albedo_mean_d	23.0847	6.1612
36	G	0.705568	0.808238	0.602899	Albedo_mean_d	23.0847	6.1612
37	G	0.709036	0.807461	0.610612	Albedo_mean_d	23.0847	6.1612
38	G	0.712614	0.800784	0.624445	Albedo_mean_d	23.0847	6.1612
39	G	0.717096	0.799196	0.634996	Albedo_mean_d	23.0847	6.1612
40	G	0.718182	0.793994	0.642371	Albedo_mean_d	23.0847	6.1612
41	G	0.728992	0.801791	0.656194	Albedo_mean_d	23.0847	6.1612
42	G	0.732016	0.80053	0.663501	Albedo_mean_d	23.0847	6.1612
43	G	0.745864	0.812283	0.679445	Albedo_mean_d	23.0847	6.1612
44	G	0.753136	0.815416	0.690856	Albedo_mean_d	23.0847	6.1612
45	G	0.758544	0.819677	0.697411	Albedo_mean_d	23.0847	6.1612
46	G	0.761738	0.819981	0.703495	Albedo_mean_d	23.0847	6.1612
47	G	0.763012	0.821213	0.70481	Albedo_mean_d	23.0847	6.1612
48	G	0.766714	0.826425	0.707003	Albedo_mean_d	23.0847	6.1612
49	G	0.771594	0.831941	0.711246	Albedo_mean_d	23.0847	6.1612
50	G	0.771029	0.830854	0.711203	Albedo_mean_d	23.0847	6.1612
51	G	0.775786	0.836098	0.715474	Albedo_mean_d	23.0847	6.1612
52	G	0.776949	0.836305	0.717593	Albedo_mean_d	23.0847	6.1612
53	G	0.77933	0.840242	0.718418	Albedo_mean_d	23.0847	6.1612
54	G	0.771757	0.833108	0.710406	Albedo_mean_d	23.0847	6.1612
55	G	0.771985	0.834863	0.709106	Albedo_mean_d	23.0847	6.1612
56	G	0.779406	0.843408	0.715405	Albedo_mean_d	23.0847	6.1612
57	G	0.786031	0.848695	0.723367	Albedo_mean_d	23.0847	6.1612
58	G	0.781989	0.842299	0.72168	Albedo_mean_d	23.0847	6.1612
59	G	0.783258	0.846074	0.720442	Albedo_mean_d	23.0847	6.1612
60	G	0.782263	0.842586	0.72194	Albedo_mean_d	23.0847	6.1612
61	G	0.787458	0.847791	0.727124	Albedo_mean_d	23.0847	6.1612
62	G	0.787629	0.845585	0.729673	Albedo_mean_d	23.0847	6.1612
63	G	0.785486	0.842348	0.728623	Albedo_mean_d	23.0847	6.1612
64	G	0.784594	0.83934	0.729848	Albedo_mean_d	23.0847	6.1612
65	G	0.785766	0.83852	0.733013	Albedo_mean_d	23.0847	6.1612
66	G	0.785637	0.83703	0.734244	Albedo_mean_d	23.0847	6.1612
67	G	0.782246	0.83161	0.732883	Albedo_mean_d	23.0847	6.1612
68	G	0.784774	0.832135	0.737413	Albedo_mean_d	23.0847	6.1612
69	G	0.792807	0.839487	0.746127	Albedo_mean_d	23.0847	6.1612
70	G	0.796824	0.842063	0.751584	Albedo_mean_d	23.0847	6.1612
71	G	0.79364	0.837926	0.749355	Albedo_mean_d	23.0847	6.1612
72	G	0.793705	0.83803	0.74938	Albedo_mean_d	23.0847	6.1612
73	G	0.800405	0.842915	0.757895	Albedo_mean_d	23.0847	6.1612
74	G	0.798327	0.838876	0.757778	Albedo_mean_d	23.0847	6.1612
75	G	0.797099	0.837427	0.756771	Albedo_mean_d	23.0847	6.1612
76	G	0.797371	0.838728	0.756015	Albedo_mean_d	23.0847	6.1612
77	G	0.797001	0.840249	0.753752	Albedo_mean_d	23.0847	6.1612
78	G	0.798061	0.84161	0.754512	Albedo_mean_d	23.0847	6.1612
79	G	0.797198	0.842686	0.751711	Albedo_mean_d	23.0847	6.1612
80	G	0.797654	0.845325	0.749984	Albedo_mean_d	23.0847	6.1612
81	G	0.795536	0.844255	0.746817	Albedo_mean_d	23.0847	6.1612
82	G	0.79328	0.843732	0.742828	Albedo_mean_d	23.0847	6.1612
83	G	0.790692	0.84187	0.739513	Albedo_mean_d	23.0847	6.1612
84	G	0.786503	0.838274	0.734731	Albedo_mean_d	23.0847	6.1612
85	G	0.78413	0.836074	0.732186	Albedo_mean_d	23.0847	6.1612
86	G	0.782189	0.834101	0.730276	Albedo_mean_d	23.0847	6.1612
87	G	0.778216	0.830497	0.725936	Albedo_mean_d	23.0847	6.1612
88	G	0.770525	0.824469	0.716581	Albedo_mean_d	23.0847	6.1612
89	G	0.768163	0.822465	0.713861	Albedo_mean_d	23.0847	6.1612
90	G	0.771174	0.827826	0.714523	Albedo_mean_d	23.0847	6.1612
91	G	0.7721	0.828635	0.715565	Albedo_mean_d	23.0847	6.1612
92	G	0.773125	0.828776	0.717475	Albedo_mean_d	23.0847	6.1612
93	G	0.771837	0.827431	0.716244	Albedo_mean_d	23.0847	6.1612
94	G	0.772328	0.826184	0.718473	Albedo_mean_d	23.0847	6.1612
95	G	0.769446	0.821584	0.717309	Albedo_mean_d	23.0847	6.1612
96	G	0.765361	0.816293	0.714429	Albedo_mean_d	23.0847	6.1612
97	G	0.767227	0.817299	0.717155	Albedo_mean_d	23.0847	6.1612
98	G	0.766475	0.816077	0.716874	Albedo_mean_d	23.0847	6.1612
99	G	0.764588	0.813386	0.71579	Albedo_mean_d	23.0847	6.1612
100	G	0.762348	0.810583	0.714112	Albedo_mean_d	23.0847	6.1612
101	G	0.760954	0.808538	0.71337	Albedo_mean_d	23.0847	6.1612
102	G	0.758513	0.806356	0.710669	Albedo_mean_d	23.0847	6.1612
103	G	0.756348	0.80295	0.709746	Albedo_mean_d	23.0847	6.1612
104	G	0.756818	0.802195	0.711441	Albedo_mean_d	23.0847	6.1612
105	G	0.757165	0.801803	0.712528	Albedo_mean_d	23.0847	6.1612
106	G	0.753595	0.797628	0.709561	Albedo_mean_d	23.0847	6.1612
107	G	0.749991	0.794029	0.705952	Albedo_mean_d	23.0847	6.1612
108	G	0.74941	0.793983	0.704838	Albedo_mean_d	23.0847	6.1612
109	G	0.747054	0.792981	0.701127	Albedo_mean_d	23.0847	6.1612
110	G	0.743724	0.79028	0.697167	Albedo_mean_d	23.0847	6.1612
111	G	0.742291	0.789371	0.695211	Albedo_mean_d	23.0847	6.1612
112	G	0.737078	0.784589	0.689567	Albedo_mean_d	23.0847	6.1612
113	G	0.732541	0.780614	0.684467	Albedo_mean_d	23.0847	6.1612
114	G	0.729152	0.777348	0.680956	Albedo_mean_d	23.0847	6.1612
115	G	0.725153	0.772875	0.677431	Albedo_mean_d	23.0847	6.1612
116	G	0.720495	0.767556	0.673434	Albedo_mean_d	23.0847	6.1612
117	G	0.718724	0.765733	0.671715	Albedo_mean_d	23.0847	6.1612
118	G	0.717843	0.76604	0.669645	Albedo_mean_d	23.0847	6.1612
119	G	0.715682	0.765351	0.666013	Albedo_mean_d	23.0847	6.1612
120	G	0.710991	0.761446	0.660537	Albedo_mean_d	23.0847	6.1612
121	G	0.709261	0.761135	0.657388	Albedo_mean_d	23.0847	6.1612
122	G	0.707308	0.760756	0.653859	Albedo_mean_d	23.0847	6.1612
123	G	0.703854	0.758435	0.649273	Albedo_mean_d	23.0847	6.1612
124	G	0.702892	0.758437	0.647347	Albedo_mean_d	23.0847	6.1612
125	G	0.702818	0.760213	0.645423	Albedo_mean_d	23.0847	6.1612
126	G	0.701491	0.76037	0.642613	Albedo_mean_d	23.0847	6.1612
127	G	0.701733	0.762266	0.641199	Albedo_mean_d	23.0847	6.1612
128	G	0.69976	0.761305	0.638214	Albedo_mean_d	23.0847	6.1612
129	G	0.698412	0.761221	0.635603	Albedo_mean_d	23.0847	6.1612
130	G	0.699481	0.764321	0.63464	Albedo_mean_d	23.0847	6.1612
131	G	0.69801	0.764754	0.631265	Albedo_mean_d	23.0847	6.1612
132	G	0.696375	0.764297	0.628453	Albedo_mean_d	23.0847	6.1612
133	G	0.692218	0.760481	0.623954	Albedo_mean_d	23.0847	6.1612
134	G	0.686596	0.755112	0.61808	Albedo_mean_d	23.0847	6.1612
135	G	0.679329	0.748443	0.610216	Albedo_mean_d	23.0847	6.1612
136	G	0.666452	0.736594	0.59631	Albedo_mean_d	23.0847	6.1612
137	G	0.652223	0.723338	0.581108	Albedo_mean_d	23.0847	6.1612
138	G	0.634875	0.706883	0.562867	Albedo_mean_d	23.0847	6.1612
139	G	0.615133	0.687944	0.542322	Albedo_mean_d	23.0847	6.1612
140	G	0.599529	0.671438	0.52762	Albedo_mean_d	23.0847	6.1612
141	G	0.582876	0.653808	0.511945	Albedo_mean_d	23.0847	6.1612
142	G	0.559988	0.630171	0.489805	Albedo_mean_d	23.0847	6.1612
143	G	0.541258	0.610259	0.472258	Albedo_mean_d	23.0847	6.1612
144	G	0.514233	0.58192	0.446546	Albedo_mean_d	23.0847	6.1612
145	G	0.482096	0.547873	0.416318	Albedo_mean_d	23.0847	6.1612
146	G	0.451938	0.516031	0.387845	Albedo_mean_d	23.0847	6.1612
147	G	0.42345	0.486253	0.360647	Albedo_mean_d	23.0847	6.1612
148	G	0.395723	0.457032	0.334414	Albedo_mean_d	23.0847	6.1612
149	G	0.36772	0.426872	0.308568	Albedo_mean_d	23.0847	6.1612
150	G	0.34159	0.397994	0.285185	Albedo_mean_d	23.0847	6.1612
151	G	0.319176	0.372091	0.266261	Albedo_mean_d	23.0847	6.1612
152	G	0.297381	0.345932	0.248829	Albedo_mean_d	23.0847	6.1612
153	G	0.279189	0.323353	0.235024	Albedo_mean_d	23.0847	6.1612
154	G	0.264266	0.305594	0.222938	Albedo_mean_d	23.0847	6.1612
155	G	0.245862	0.285602	0.206122	Albedo_mean_d	23.0847	6.1612
156	G	0.229688	0.267964	0.191412	Albedo_mean_d	23.0847	6.1612
157	G	0.217751	0.25341	0.182093	Albedo_mean_d	23.0847	6.1612
158	G	0.203918	0.238031	0.169805	Albedo_mean_d	23.0847	6.1612
159	G	0.19821	0.231045	0.165374	Albedo_mean_d	23.0847	6.1612
160	G	0.193933	0.224801	0.163065	Albedo_mean_d	23.0847	6.1612
161	G	0.189649	0.218412	0.160886	Albedo_mean_d	23.0847	6.1612
162	G	0.184709	0.210841	0.158576	Albedo_mean_d	23.0847	6.1612
163	G	0.179948	0.203758	0.156138	Albedo_mean_d	23.0847	6.1612
164	G	0.176674	0.198781	0.154567	Albedo_mean_d	23.0847	6.1612
165	G	0.174095	0.194844	0.153346	Albedo_mean_d	23.0847	6.1612
166	G	0.172932	0.192553	0.15331	Albedo_mean_d	23.0847	6.1612
167	G	0.172865	0.191948	0.153781	Albedo_mean_d	23.0847	6.1612
168	G	0.172564	0.191107	0.154022	Albedo_mean_d	23.0847	6.1612
169	G	0.169586	0.186202	0.152969	Albedo_mean_d	23.0847	6.1612
170	G	0.166751	0.181507	0.151994	Albedo_mean_d	23.0847	6.1612
171	G	0.164496	0.177546	0.151446	Albedo_mean_d	23.0847	6.1612
172	G	0.163807	0.175991	0.151624	Albedo_mean_d	23.0847	6.1612
173	G	0.163086	0.173927	0.152246	Albedo_mean_d	23.0847	6.1612
174	G	0.161916	0.171563	0.15227	Albedo_mean_d	23.0847	6.1612
175	G	0.161814	0.171104	0.152524	Albedo_mean_d	23.0847	6.1612
176	G	0.16231	0.171368	0.153253	Albedo_mean_d	23.0847	6.1612
177	G	0.163037	0.171955	0.154119	Albedo_mean_d	23.0847	6.1612
178	G	0.163694	0.172493	0.154896	Albedo_mean_d	23.0847	6.1612
179	G	0.164386	0.173023	0.15575	Albedo_mean_d	23.0847	6.1612
180	G	0.165065	0.173617	0.156513	Albedo_mean_d	23.0847	6.1612
181	G	0.165577	0.173927	0.157226	Albedo_mean_d	23.0847	6.1612
182	G	0.165919	0.174164	0.157674	Albedo_mean_d	23.0847	6.1612
183	G	0.166413	0.174665	0.158162	Albedo_mean_d	23.0847	6.1612
184	G	0.166712	0.174971	0.158453	Albedo_mean_d	23.0847	6.1612
185	G	0.167172	0.175421	0.158923	Albedo_mean_d	23.0847	6.1612
186	G	0.168062	0.176295	0.159829	Albedo_mean_d	23.0847	6.1612
187	G	0.170593	0.180028	0.161159	Albedo_mean_d	23.0847	6.1612
188	G	0.171242	0.180728	0.161757	Albedo_mean_d	23.0847	6.1612
189	G	0.172308	0.181832	0.162785	Albedo_mean_d	23.0847	6.1612
190	G	0.172983	0.182562	0.163405	Albedo_mean_d	23.0847	6.1612
191	G	0.173439	0.183154	0.163725	Albedo_mean_d	23.0847	6.1612
192	G	0.173726	0.183585	0.163866	Albedo_mean_d	23.0847	6.1612
193	G	0.173963	0.183921	0.164006	Albedo_mean_d	23.0847	6.1612
194	G	0.17428	0.184306	0.164253	Albedo_mean_d	23.0847	6.1612
195	G	0.174551	0.18458	0.164523	Albedo_mean_d	23.0847	6.1612
196	G	0.174717	0.184738	0.164697	Albedo_mean_d	23.0847	6.1612
197	G	0.175216	0.18538	0.165052	Albedo_mean_d	23.0847	6.1612
198	G	0.175401	0.185562	0.165239	Albedo_mean_d	23.0847	6.1612
199	G	0.176307	0.186469	0.166145	Albedo_mean_d	23.0847	6.1612
200	G	0.176809	0.186906	0.166713	Albedo_mean_d	23.0847	6.1612
201	G	0.177172	0.187191	0.167154	Albedo_mean_d	23.0847	6.1612
202	G	0.175473	0.18427	0.166677	Albedo_mean_d	23.0847	6.1612
203	G	0.175213	0.184015	0.16641	Albedo_mean_d	23.0847	6.1612
204	G	0.174933	0.183811	0.166055	Albedo_mean_d	23.0847	6.1612
205	G	0.175247	0.184187	0.166307	Albedo_mean_d	23.0847	6.1612
206	G	0.174953	0.183806	0.166101	Albedo_mean_d	23.0847	6.1612
207	G	0.174847	0.183574	0.166119	Albedo_mean_d	23.0847	6.1612
208	G	0.174994	0.183743	0.166244	Albedo_mean_d	23.0847	6.1612
209	G	0.174988	0.183864	0.166112	Albedo_mean_d	23.0847	6.1612
210	G	0.174538	0.183495	0.165582	Albedo_mean_d	23.0847	6.1612
211	G	0.174213	0.183328	0.165098	Albedo_mean_d	23.0847	6.1612
212	G	0.174988	0.184634	0.165342	Albedo_mean_d	23.0847	6.1612
213	G	0.174441	0.184167	0.164714	Albedo_mean_d	23.0847	6.1612
214	G	0.173863	0.183803	0.163923	Albedo_mean_d	23.0847	6.1612
215	G	0.174319	0.184697	0.16394	Albedo_mean_d	23.0847	6.1612
216	G	0.173904	0.184572	0.163237	Albedo_mean_d	23.0847	6.1612
217	G	0.173777	0.18479	0.162764	Albedo_mean_d	23.0847	6.1612
218	G	0.17304	0.184221	0.161859	Albedo_mean_d	23.0847	6.1612
219	G	0.172296	0.183656	0.160936	Albedo_mean_d	23.0847	6.1612
220	G	0.171342	0.182965	0.159718	Albedo_mean_d	23.0847	6.1612
221	G	0.17158	0.183555	0.159606	Albedo_mean_d	23.0847	6.1612
222	G	0.17168	0.183976	0.159383	Albedo_mean_d	23.0847	6.1612
223	G	0.172443	0.184828	0.160058	Albedo_mean_d	23.0847	6.1612
224	G	0.171811	0.18434	0.159281	Albedo_mean_d	23.0847	6.1612
225	G	0.175022	0.190044	0.16	Albedo_mean_d	23.0847	6.1612
226	G	0.177549	0.194369	0.160728	Albedo_mean_d	23.0847	6.1612
227	G	0.176945	0.193881	0.160009	Albedo_mean_d	23.0847	6.1612
228	G	0.179751	0.198686	0.160816	Albedo_mean_d	23.0847	6.1612
229	G	0.181446	0.201538	0.161353	Albedo_mean_d	23.0847	6.1612
230	G	0.180328	0.200442	0.160213	Albedo_mean_d	23.0847	6.1612
231	G	0.1795	0.199697	0.159304	Albedo_mean_d	23.0847	6.1612
232	G	0.178547	0.198837	0.158257	Albedo_mean_d	23.0847	6.1612
233	G	0.178608	0.199376	0.15784	Albedo_mean_d	23.0847	6.1612
234	G	0.179413	0.200747	0.158079	Albedo_mean_d	23.0847	6.1612
235	G	0.182427	0.205384	0.159469	Albedo_mean_d	23.0847	6.1612
236	G	0.185533	0.209982	0.161084	Albedo_mean_d	23.0847	6.1612
237	G	0.188221	0.214139	0.162303	Albedo_mean_d	23.0847	6.1612
238	G	0.190544	0.217962	0.163127	Albedo_mean_d	23.0847	6.1612
239	G	0.19337	0.221475	0.165266	Albedo_mean_d	23.0847	6.1612
240	G	0.193705	0.220659	0.166751	Albedo_mean_d	23.0847	6.1612
241	G	0.193588	0.219702	0.167474	Albedo_mean_d	23.0847	6.1612
242	G	0.196979	0.223142	0.170816	Albedo_mean_d	23.0847	6.1612
243	G	0.196776	0.221314	0.172238	Albedo_mean_d	23.0847	6.1612
244	G	0.195798	0.219628	0.171968	Albedo_mean_d	23.0847	6.1612
245	G	0.198798	0.223419	0.174177	Albedo_mean_d	23.0847	6.1612
246	G	0.200904	0.226376	0.175432	Albedo_mean_d	23.0847	6.1612
247	G	0.205618	0.231517	0.179719	Albedo_mean_d	23.0847	6.1612
248	G	0.20903	0.23478	0.183279	Albedo_mean_d	23.0847	6.1612
249	G	0.210518	0.235659	0.185378	Albedo_mean_d	23.0847	6.1612
250	G	0.212706	0.237487	0.187925	Albedo_mean_d	23.0847	6.1612
251	G	0.212893	0.23675	0.189036	Albedo_mean_d	23.0847	6.1612
252	G	0.216238	0.23991	0.192566	Albedo_mean_d	23.0847	6.1612
253	G	0.217829	0.240948	0.19471	Albedo_mean_d	23.0847	6.1612
254	G	0.217694	0.240714	0.194674	Albedo_mean_d	23.0847	6.1612
255	G	0.220896	0.245595	0.196197	Albedo_mean_d	23.0847	6.1612
256	G	0.227215	0.253907	0.200523	Albedo_mean_d	23.0847	6.1612
257	G	0.232365	0.262316	0.202414	Albedo_mean_d	23.0847	6.1612
258	G	0.24574	0.281721	0.209759	Albedo_mean_d	23.0847	6.1612
259	G	0.261876	0.304156	0.219597	Albedo_mean_d	23.0847	6.1612
260	G	0.276933	0.324254	0.229611	Albedo_mean_d	23.0847	6.1612
261	G	0.295095	0.348149	0.24204	Albedo_mean_d	23.0847	6.1612
262	G	0.306939	0.365038	0.248841	Albedo_mean_d	23.0847	6.1612
263	G	0.325334	0.389636	0.261032	Albedo_mean_d	23.0847	6.1612
264	G	0.344466	0.413786	0.275146	Albedo_mean_d	23.0847	6.1612
265	G	0.366679	0.439611	0.293746	Albedo_mean_d	23.0847	6.1612
266	G	0.390647	0.466587	0.314706	Albedo_mean_d	23.0847	6.1612
267	G	0.410178	0.488761	0.331595	Albedo_mean_d	23.0847	6.1612
268	G	0.424848	0.505633	0.344062	Albedo_mean_d	23.0847	6.1612
269	G	0.443494	0.527532	0.359457	Albedo_mean_d	23.0847	6.1612
270	G	0.461275	0.547039	0.375511	Albedo_mean_d	23.0847	6.1612
271	G	0.476582	0.564799	0.388364	Albedo_mean_d	23.0847	6.1612
272	G	0.500886	0.590736	0.411036	Albedo_mean_d	23.0847	6.1612
273	G	0.512551	0.598527	0.426575	Albedo_mean_d	23.0847	6.1612
274	G	0.522796	0.60546	0.440133	Albedo_mean_d	23.0847	6.1612
275	G	0.531657	0.610018	0.453297	Albedo_mean_d	23.0847	6.1612
276	G	0.543181	0.617424	0.468938	Albedo_mean_d	23.0847	6.1612
277	G	0.556753	0.626566	0.486941	Albedo_mean_d	23.0847	6.1612
278	G	0.562013	0.626802	0.497225	Albedo_mean_d	23.0847	6.1612
279	G	0.56895	0.63003	0.507871	Albedo_mean_d	23.0847	6.1612
280	G	0.570695	0.628862	0.512527	Albedo_mean_d	23.0847	6.1612
281	G	0.575843	0.633998	0.517689	Albedo_mean_d	23.0847	6.1612
282	G	0.585369	0.642737	0.528	Albedo_mean_d	23.0847	6.1612
283	G	0.600452	0.658693	0.542211	Albedo_mean_d	23.0847	6.1612
284	G	0.617138	0.675207	0.559068	Albedo_mean_d	23.0847	6.1612
285	G	0.625816	0.683139	0.568494	Albedo_mean_d	23.0847	6.1612
286	G	0.63314	0.686157	0.580124	Albedo_mean_d	23.0847	6.1612
287	G	0.631478	0.682616	0.580341	Albedo_mean_d	23.0847	6.1612
288	G	0.64146	0.694448	0.588471	Albedo_mean_d	23.0847	6.1612
289	G	0.653061	0.705881	0.600241	Albedo_mean_d	23.0847	6.1612
290	G	0.668015	0.722285	0.613746	Albedo_mean_d	23.0847	6.1612
291	G	0.675737	0.732625	0.618848	Albedo_mean_d	23.0847	6.1612
292	G	0.688742	0.748848	0.628636	Albedo_mean_d	23.0847	6.1612
293	G	0.699431	0.763877	0.634985	Albedo_mean_d	23.0847	6.1612
294	G	0.702094	0.771793	0.632395	Albedo_mean_d	23.0847	6.1612
295	G	0.716009	0.786464	0.645554	Albedo_mean_d	23.0847	6.1612
296	G	0.724596	0.793586	0.655606	Albedo_mean_d	23.0847	6.1612
297	G	0.732796	0.800925	0.664668	Albedo_mean_d	23.0847	6.1612
298	G	0.73889	0.804494	0.673285	Albedo_mean_d	23.0847	6.1612
299	G	0.74179	0.807134	0.676445	Albedo_mean_d	23.0847	6.1612
300	G	0.74795	0.810884	0.685016	Albedo_mean_d	23.0847	6.1612
301	G	0.755535	0.819102	0.691968	Albedo_mean_d	23.0847	6.1612
302	G	0.762515	0.825083	0.699948	Albedo_mean_d	23.0847	6.1612
303	G	0.762903	0.823379	0.702428	Albedo_mean_d	23.0847	6.1612
304	G	0.767913	0.828527	0.707299	Albedo_mean_d	23.0847	6.1612
305	G	0.769088	0.828402	0.709775	Albedo_mean_d	23.0847	6.1612
306	G	0.775797	0.834055	0.717538	Albedo_mean_d	23.0847	6.1612
307	G	0.776974	0.834283	0.719666	Albedo_mean_d	23.0847	6.1612
308	G	0.774617	0.833583	0.715652	Albedo_mean_d	23.0847	6.1612
309	G	0.780973	0.838224	0.723722	Albedo_mean_d	23.0847	6.1612
310	G	0.77766	0.836026	0.719294	Albedo_mean_d	23.0847	6.1612
311	G	0.772356	0.832905	0.711807	Albedo_mean_d	23.0847	6.1612
312	G	0.76876	0.826514	0.711005	Albedo_mean_d	23.0847	6.1612
313	G	0.773118	0.834599	0.711637	Albedo_mean_d	23.0847	6.1612
314	G	0.758858	0.827615	0.690101	Albedo_mean_d	23.0847	6.1612
315	G	0.737978	0.817586	0.658369	Albedo_mean_d	23.0847	6.1612
316	G	0.720498	0.822651	0.618344	Albedo_mean_d	23.0847	6.1612
317	G	0.711064	0.828961	0.593166	Albedo_mean_d	23.0847	6.1612
318	G	0.684037	0.814957	0.553117	Albedo_mean_d	23.0847	6.1612
319	G	0.66661	0.806184	0.527035	Albedo_mean_d	23.0847	6.1612
320	G	0.650245	0.79958	0.500909	Albedo_mean_d	23.0847	6.1612
321	G	0.637778	0.790625	0.484932	Albedo_mean_d	23.0847	6.1612
322	G	0.612815	0.769846	0.455785	Albedo_mean_d	23.0847	6.1612
323	G	0.620051	0.777331	0.462771	Albedo_mean_d	23.0847	6.1612
324	G	0.630316	0.790534	0.470097	Albedo_mean_d	23.0847	6.1612
325	G	0.615694	0.779777	0.451612	Albedo_mean_d	23.0847	6.1612
326	G	0.609045	0.774298	0.443793	Albedo_mean_d	23.0847	6.1612
327	G	0.611328	0.779984	0.442671	Albedo_mean_d	23.0847	6.1612
328	G	0.604945	0.770817	0.439074	Albedo_mean_d	23.0847	6.1612
329	G	0.619532	0.776429	0.462636	Albedo_mean_d	23.0847	6.1612
330	G	0.640413	0.786152	0.494673	Albedo_mean_d	23.0847	6.1612
331	G	0.661721	0.79282	0.530622	Albedo_mean_d	23.0847	6.1612
332	G	0.655045	0.785729	0.524361	Albedo_mean_d	23.0847	6.1612
333	G	0.694608	0.811939	0.577277	Albedo_mean_d	23.0847	6.1612
334	G	0.711421	0.818869	0.603973	Albedo_mean_d	23.0847	6.1612
335	G	0.723362	0.827464	0.61926	Albedo_mean_d	23.0847	6.1612
336	G	0.735528	0.833697	0.63736	Albedo_mean_d	23.0847	6.1612
337	G	0.750038	0.851005	0.649071	Albedo_mean_d	23.0847	6.1612
338	G	0.748209	0.848536	0.647883	Albedo_mean_d	23.0847	6.1612
339	G	0.749202	0.845449	0.652955	Albedo_mean_d	23.0847	6.1612
340	G	0.773344	0.862074	0.684615	Albedo_mean_d	23.0847	6.1612
341	G	0.784006	0.877609	0.690404	Albedo_mean_d	23.0847	6.1612
342	G	0.761424	0.872561	0.650286	Albedo_mean_d	23.0847	6.1612
343	G	0.767368	0.876522	0.658215	Albedo_mean_d	23.0847	6.1612
344	G	0.747692	0.872277	0.623108	Albedo_mean_d	23.0847	6.1612
345	G	0.734789	0.884609	0.58497	Albedo_mean_d	23.0847	6.1612
346	G	0.738115	0.885827	0.590403	Albedo_mean_d	23.0847	6.1612
347	G	0.738853	0.881175	0.596532	Albedo_mean_d	23.0847	6.1612
348	G	0.729215	0.885299	0.573131	Albedo_mean_d	23.0847	6.1612
349	G	0.70238	0.874969	0.52979	Albedo_mean_d	23.0847	6.1612
350	G	0.686016	0.86311	0.508922	Albedo_mean_d	23.0847	6.1612
351	G	0.66936	0.854129	0.48459	Albedo_mean_d	23.0847	6.1612
352	G	0.680147	0.862798	0.497495	Albedo_mean_d	23.0847	6.1612
353	G	0.688478	0.87139	0.505565	Albedo_mean_d	23.0847	6.1612
354	G	0.683716	0.869267	0.498165	Albedo_mean_d	23.0847	6.1612
355	G	0.66838	0.858948	0.477813	Albedo_mean_d	23.0847	6.1612
356	G	0.656532	0.838974	0.47409	Albedo_mean_d	23.0847	6.1612
357	G	0.64607	0.827558	0.464581	Albedo_mean_d	23.0847	6.1612
358	G	0.61632	0.811009	0.421632	Albedo_mean_d	23.0847	6.1612
359	G	0.638793	0.820248	0.457339	Albedo_mean_d	23.0847	6.1612
360	G	0.638793	0.820248	0.457339	Albedo_mean_d	23.0847	6.1612
361	G	0.638793	0.820248	0.457339	Albedo_mean_d	23.0847	6.1612
362	G	0.638793	0.820248	0.457339	Albedo_mean_d	23.0847	6.1612
363	G	0.638793	0.820248	0.457339	Albedo_mean_d	23.0847	6.1612
364	G	0.638793	0.820248	0.457339	Albedo_mean_d	23.0847	6.1612
365	G	0.638793	0.820248	0.457339	Albedo_mean_d	23.0847	6.1612
366	G	0.638793	0.820248	0.457339	Albedo_mean_d	23.0847	6.1612
1	GL	0.788978	0.812924	0.765033	Albedo_mean_d	305.981	31.3361
2	GL	0.788978	0.812924	0.765033	Albedo_mean_d	305.981	31.3361
3	GL	0.788978	0.812924	0.765033	Albedo_mean_d	305.981	31.3361
4	GL	0.788978	0.812924	0.765033	Albedo_mean_d	305.981	31.3361
5	GL	0.788978	0.812924	0.765033	Albedo_mean_d	305.981	31.3361
6	GL	0.788978	0.812924	0.765033	Albedo_mean_d	305.981	31.3361
7	GL	0.788978	0.812924	0.765033	Albedo_mean_d	305.981	31.3361
8	GL	0.788978	0.812924	0.765033	Albedo_mean_d	305.981	31.3361
9	GL	0.78868	0.812504	0.764856	Albedo_mean_d	305.981	31.3361
10	GL	0.788253	0.811962	0.764545	Albedo_mean_d	305.981	31.3361
11	GL	0.788948	0.8122	0.765696	Albedo_mean_d	305.981	31.3361
12	GL	0.788689	0.811827	0.76555	Albedo_mean_d	305.981	31.3361
13	GL	0.787375	0.810239	0.76451	Albedo_mean_d	305.981	31.3361
14	GL	0.788652	0.81119	0.766114	Albedo_mean_d	305.981	31.3361
15	GL	0.788265	0.810672	0.765858	Albedo_mean_d	305.981	31.3361
16	GL	0.788542	0.810424	0.766659	Albedo_mean_d	305.981	31.3361
17	GL	0.791245	0.812161	0.77033	Albedo_mean_d	305.981	31.3361
18	GL	0.792332	0.812892	0.771773	Albedo_mean_d	305.981	31.3361
19	GL	0.79234	0.812774	0.771906	Albedo_mean_d	305.981	31.3361
20	GL	0.793003	0.813886	0.772121	Albedo_mean_d	305.981	31.3361
21	GL	0.792709	0.813299	0.772118	Albedo_mean_d	305.981	31.3361
22	GL	0.793571	0.813626	0.773515	Albedo_mean_d	305.981	31.3361
23	GL	0.796615	0.816105	0.777126	Albedo_mean_d	305.981	31.3361
24	GL	0.79923	0.818063	0.780396	Albedo_mean_d	305.981	31.3361
25	GL	0.80031	0.818857	0.781763	Albedo_mean_d	305.981	31.3361
26	GL	0.800925	0.819235	0.782615	Albedo_mean_d	305.981	31.3361
27	GL	0.801844	0.819919	0.78377	Albedo_mean_d	305.981	31.3361
28	GL	0.802654	0.820639	0.784668	Albedo_mean_d	305.981	31.3361
29	GL	0.801674	0.819561	0.783787	Albedo_mean_d	305.981	31.3361
30	GL	0.802344	0.820146	0.784542	Albedo_mean_d	305.981	31.3361
31	GL	0.803132	0.820945	0.785319	Albedo_mean_d	305.981	31.3361
32	GL	0.803568	0.821484	0.785653	Albedo_mean_d	305.981	31.3361
33	GL	0.804084	0.821996	0.786171	Albedo_mean_d	305.981	31.3361
34	GL	0.804433	0.822274	0.786592	Albedo_mean_d	305.981	31.3361
35	GL	0.806831	0.823614	0.790049	Albedo_mean_d	305.981	31.3361
36	GL	0.807339	0.824019	0.790658	Albedo_mean_d	305.981	31.3361
37	GL	0.807464	0.823996	0.790933	Albedo_mean_d	305.981	31.3361
38	GL	0.80826	0.824467	0.792052	Albedo_mean_d	305.981	31.3361
39	GL	0.808503	0.824619	0.792386	Albedo_mean_d	305.981	31.3361
40	GL	0.809588	0.82556	0.793617	Albedo_mean_d	305.981	31.3361
41	GL	0.811003	0.826861	0.795145	Albedo_mean_d	305.981	31.3361
42	GL	0.811761	0.827524	0.795998	Albedo_mean_d	305.981	31.3361
43	GL	0.81288	0.828562	0.797199	Albedo_mean_d	305.981	31.3361
44	GL	0.814025	0.829565	0.798486	Albedo_mean_d	305.981	31.3361
45	GL	0.81463	0.830038	0.799223	Albedo_mean_d	305.981	31.3361
46	GL	0.815631	0.830848	0.800414	Albedo_mean_d	305.981	31.3361
47	GL	0.816807	0.831804	0.80181	Albedo_mean_d	305.981	31.3361
48	GL	0.817526	0.832444	0.802608	Albedo_mean_d	305.981	31.3361
49	GL	0.818171	0.832999	0.803343	Albedo_mean_d	305.981	31.3361
50	GL	0.817768	0.832487	0.803048	Albedo_mean_d	305.981	31.3361
51	GL	0.81813	0.832809	0.803452	Albedo_mean_d	305.981	31.3361
52	GL	0.818416	0.832999	0.803833	Albedo_mean_d	305.981	31.3361
53	GL	0.818714	0.833256	0.804172	Albedo_mean_d	305.981	31.3361
54	GL	0.818872	0.833378	0.804366	Albedo_mean_d	305.981	31.3361
55	GL	0.81871	0.833134	0.804286	Albedo_mean_d	305.981	31.3361
56	GL	0.818411	0.832799	0.804023	Albedo_mean_d	305.981	31.3361
57	GL	0.818539	0.832858	0.804221	Albedo_mean_d	305.981	31.3361
58	GL	0.81839	0.832614	0.804167	Albedo_mean_d	305.981	31.3361
59	GL	0.818479	0.832629	0.804329	Albedo_mean_d	305.981	31.3361
60	GL	0.818268	0.832443	0.804094	Albedo_mean_d	305.981	31.3361
61	GL	0.818083	0.832243	0.803923	Albedo_mean_d	305.981	31.3361
62	GL	0.817823	0.832068	0.803578	Albedo_mean_d	305.981	31.3361
63	GL	0.818081	0.832235	0.803927	Albedo_mean_d	305.981	31.3361
64	GL	0.818368	0.832442	0.804295	Albedo_mean_d	305.981	31.3361
65	GL	0.819153	0.833244	0.805062	Albedo_mean_d	305.981	31.3361
66	GL	0.819418	0.833497	0.805339	Albedo_mean_d	305.981	31.3361
67	GL	0.819729	0.83378	0.805678	Albedo_mean_d	305.981	31.3361
68	GL	0.820119	0.834148	0.806089	Albedo_mean_d	305.981	31.3361
69	GL	0.820334	0.834378	0.806291	Albedo_mean_d	305.981	31.3361
70	GL	0.820851	0.834835	0.806867	Albedo_mean_d	305.981	31.3361
71	GL	0.821057	0.835037	0.807078	Albedo_mean_d	305.981	31.3361
72	GL	0.820763	0.834678	0.806849	Albedo_mean_d	305.981	31.3361
73	GL	0.820381	0.834389	0.806373	Albedo_mean_d	305.981	31.3361
74	GL	0.820574	0.834525	0.806622	Albedo_mean_d	305.981	31.3361
75	GL	0.820294	0.834372	0.806216	Albedo_mean_d	305.981	31.3361
76	GL	0.819843	0.833951	0.805735	Albedo_mean_d	305.981	31.3361
77	GL	0.819144	0.833264	0.805025	Albedo_mean_d	305.981	31.3361
78	GL	0.817918	0.83223	0.803606	Albedo_mean_d	305.981	31.3361
79	GL	0.816012	0.830657	0.801366	Albedo_mean_d	305.981	31.3361
80	GL	0.814637	0.829463	0.799811	Albedo_mean_d	305.981	31.3361
81	GL	0.81314	0.828169	0.798111	Albedo_mean_d	305.981	31.3361
82	GL	0.811101	0.826403	0.795798	Albedo_mean_d	305.981	31.3361
83	GL	0.809531	0.825106	0.793955	Albedo_mean_d	305.981	31.3361
84	GL	0.807961	0.823748	0.792175	Albedo_mean_d	305.981	31.3361
85	GL	0.806336	0.822427	0.790245	Albedo_mean_d	305.981	31.3361
86	GL	0.80476	0.820939	0.788582	Albedo_mean_d	305.981	31.3361
87	GL	0.803807	0.820161	0.787453	Albedo_mean_d	305.981	31.3361
88	GL	0.803026	0.819359	0.786694	Albedo_mean_d	305.981	31.3361
89	GL	0.802114	0.818569	0.785658	Albedo_mean_d	305.981	31.3361
90	GL	0.80124	0.81771	0.784771	Albedo_mean_d	305.981	31.3361
91	GL	0.8015	0.817824	0.785177	Albedo_mean_d	305.981	31.3361
92	GL	0.80105	0.817286	0.784814	Albedo_mean_d	305.981	31.3361
93	GL	0.800765	0.816964	0.784566	Albedo_mean_d	305.981	31.3361
94	GL	0.80085	0.817018	0.784682	Albedo_mean_d	305.981	31.3361
95	GL	0.799526	0.815831	0.78322	Albedo_mean_d	305.981	31.3361
96	GL	0.797725	0.814542	0.780907	Albedo_mean_d	305.981	31.3361
97	GL	0.796247	0.813497	0.778996	Albedo_mean_d	305.981	31.3361
98	GL	0.79542	0.812425	0.778415	Albedo_mean_d	305.981	31.3361
99	GL	0.795189	0.812016	0.778362	Albedo_mean_d	305.981	31.3361
100	GL	0.793641	0.810942	0.77634	Albedo_mean_d	305.981	31.3361
101	GL	0.79306	0.810687	0.775434	Albedo_mean_d	305.981	31.3361
102	GL	0.792038	0.809915	0.77416	Albedo_mean_d	305.981	31.3361
103	GL	0.790691	0.808919	0.772462	Albedo_mean_d	305.981	31.3361
104	GL	0.788648	0.807406	0.76989	Albedo_mean_d	305.981	31.3361
105	GL	0.787718	0.806821	0.768615	Albedo_mean_d	305.981	31.3361
106	GL	0.785498	0.805306	0.76569	Albedo_mean_d	305.981	31.3361
107	GL	0.784035	0.804429	0.76364	Albedo_mean_d	305.981	31.3361
108	GL	0.782015	0.802625	0.761406	Albedo_mean_d	305.981	31.3361
109	GL	0.78107	0.801623	0.760518	Albedo_mean_d	305.981	31.3361
110	GL	0.780782	0.801195	0.76037	Albedo_mean_d	305.981	31.3361
111	GL	0.781184	0.80106	0.761307	Albedo_mean_d	305.981	31.3361
112	GL	0.781608	0.801032	0.762183	Albedo_mean_d	305.981	31.3361
113	GL	0.780879	0.800536	0.761223	Albedo_mean_d	305.981	31.3361
114	GL	0.780066	0.799865	0.760266	Albedo_mean_d	305.981	31.3361
115	GL	0.78045	0.799574	0.761326	Albedo_mean_d	305.981	31.3361
116	GL	0.780183	0.798825	0.761541	Albedo_mean_d	305.981	31.3361
117	GL	0.779938	0.798131	0.761744	Albedo_mean_d	305.981	31.3361
118	GL	0.780307	0.797922	0.762691	Albedo_mean_d	305.981	31.3361
119	GL	0.780489	0.797449	0.763529	Albedo_mean_d	305.981	31.3361
120	GL	0.779836	0.796266	0.763406	Albedo_mean_d	305.981	31.3361
121	GL	0.780078	0.795822	0.764333	Albedo_mean_d	305.981	31.3361
122	GL	0.780151	0.795186	0.765117	Albedo_mean_d	305.981	31.3361
123	GL	0.780532	0.795156	0.765908	Albedo_mean_d	305.981	31.3361
124	GL	0.781193	0.795497	0.76689	Albedo_mean_d	305.981	31.3361
125	GL	0.782141	0.79607	0.768212	Albedo_mean_d	305.981	31.3361
126	GL	0.783272	0.79677	0.769773	Albedo_mean_d	305.981	31.3361
127	GL	0.784136	0.797214	0.771058	Albedo_mean_d	305.981	31.3361
128	GL	0.784421	0.797159	0.771683	Albedo_mean_d	305.981	31.3361
129	GL	0.784933	0.797328	0.772539	Albedo_mean_d	305.981	31.3361
130	GL	0.785053	0.797387	0.77272	Albedo_mean_d	305.981	31.3361
131	GL	0.785233	0.797484	0.772981	Albedo_mean_d	305.981	31.3361
132	GL	0.785168	0.797441	0.772895	Albedo_mean_d	305.981	31.3361
133	GL	0.784712	0.797101	0.772324	Albedo_mean_d	305.981	31.3361
134	GL	0.784556	0.796963	0.772149	Albedo_mean_d	305.981	31.3361
135	GL	0.784514	0.796911	0.772118	Albedo_mean_d	305.981	31.3361
136	GL	0.784409	0.796791	0.772027	Albedo_mean_d	305.981	31.3361
137	GL	0.784005	0.796397	0.771613	Albedo_mean_d	305.981	31.3361
138	GL	0.783453	0.79581	0.771095	Albedo_mean_d	305.981	31.3361
139	GL	0.782242	0.794657	0.769826	Albedo_mean_d	305.981	31.3361
140	GL	0.780716	0.793232	0.7682	Albedo_mean_d	305.981	31.3361
141	GL	0.778525	0.791267	0.765783	Albedo_mean_d	305.981	31.3361
142	GL	0.776405	0.789362	0.763448	Albedo_mean_d	305.981	31.3361
143	GL	0.774701	0.787841	0.76156	Albedo_mean_d	305.981	31.3361
144	GL	0.772349	0.785726	0.758971	Albedo_mean_d	305.981	31.3361
145	GL	0.770197	0.783697	0.756698	Albedo_mean_d	305.981	31.3361
146	GL	0.768101	0.781852	0.754351	Albedo_mean_d	305.981	31.3361
147	GL	0.765749	0.779814	0.751683	Albedo_mean_d	305.981	31.3361
148	GL	0.762651	0.777034	0.748268	Albedo_mean_d	305.981	31.3361
149	GL	0.759369	0.774238	0.744499	Albedo_mean_d	305.981	31.3361
150	GL	0.756267	0.771637	0.740898	Albedo_mean_d	305.981	31.3361
151	GL	0.75278	0.768649	0.736911	Albedo_mean_d	305.981	31.3361
152	GL	0.749087	0.765456	0.732719	Albedo_mean_d	305.981	31.3361
153	GL	0.745325	0.762259	0.728391	Albedo_mean_d	305.981	31.3361
154	GL	0.740745	0.758284	0.723207	Albedo_mean_d	305.981	31.3361
155	GL	0.73576	0.753889	0.717631	Albedo_mean_d	305.981	31.3361
156	GL	0.730843	0.749558	0.712128	Albedo_mean_d	305.981	31.3361
157	GL	0.725772	0.745053	0.70649	Albedo_mean_d	305.981	31.3361
158	GL	0.721064	0.740857	0.701271	Albedo_mean_d	305.981	31.3361
159	GL	0.71619	0.736532	0.695848	Albedo_mean_d	305.981	31.3361
160	GL	0.711573	0.732531	0.690615	Albedo_mean_d	305.981	31.3361
161	GL	0.706712	0.728254	0.685171	Albedo_mean_d	305.981	31.3361
162	GL	0.702457	0.724463	0.680451	Albedo_mean_d	305.981	31.3361
163	GL	0.698746	0.721196	0.676296	Albedo_mean_d	305.981	31.3361
164	GL	0.695135	0.717845	0.672426	Albedo_mean_d	305.981	31.3361
165	GL	0.691313	0.714307	0.668319	Albedo_mean_d	305.981	31.3361
166	GL	0.68731	0.71066	0.66396	Albedo_mean_d	305.981	31.3361
167	GL	0.683625	0.707407	0.659843	Albedo_mean_d	305.981	31.3361
168	GL	0.680302	0.704529	0.656076	Albedo_mean_d	305.981	31.3361
169	GL	0.677366	0.70206	0.652672	Albedo_mean_d	305.981	31.3361
170	GL	0.674708	0.699814	0.649602	Albedo_mean_d	305.981	31.3361
171	GL	0.672344	0.697749	0.646939	Albedo_mean_d	305.981	31.3361
172	GL	0.670174	0.695899	0.64445	Albedo_mean_d	305.981	31.3361
173	GL	0.668405	0.694327	0.642484	Albedo_mean_d	305.981	31.3361
174	GL	0.667103	0.693194	0.641011	Albedo_mean_d	305.981	31.3361
175	GL	0.666088	0.69228	0.639896	Albedo_mean_d	305.981	31.3361
176	GL	0.664322	0.690621	0.638024	Albedo_mean_d	305.981	31.3361
177	GL	0.662165	0.688567	0.635762	Albedo_mean_d	305.981	31.3361
178	GL	0.66022	0.686823	0.633618	Albedo_mean_d	305.981	31.3361
179	GL	0.657716	0.684606	0.630827	Albedo_mean_d	305.981	31.3361
180	GL	0.654604	0.681747	0.627461	Albedo_mean_d	305.981	31.3361
181	GL	0.651296	0.678804	0.623788	Albedo_mean_d	305.981	31.3361
182	GL	0.647477	0.675331	0.619622	Albedo_mean_d	305.981	31.3361
183	GL	0.644126	0.672271	0.615981	Albedo_mean_d	305.981	31.3361
184	GL	0.641318	0.669522	0.613114	Albedo_mean_d	305.981	31.3361
185	GL	0.638089	0.666449	0.609728	Albedo_mean_d	305.981	31.3361
186	GL	0.634829	0.663424	0.606234	Albedo_mean_d	305.981	31.3361
187	GL	0.631465	0.660287	0.602643	Albedo_mean_d	305.981	31.3361
188	GL	0.626898	0.656068	0.597728	Albedo_mean_d	305.981	31.3361
189	GL	0.621836	0.651377	0.592295	Albedo_mean_d	305.981	31.3361
190	GL	0.617027	0.646877	0.587177	Albedo_mean_d	305.981	31.3361
191	GL	0.612374	0.642651	0.582097	Albedo_mean_d	305.981	31.3361
192	GL	0.607735	0.638469	0.577001	Albedo_mean_d	305.981	31.3361
193	GL	0.602794	0.633908	0.571681	Albedo_mean_d	305.981	31.3361
194	GL	0.598511	0.629939	0.567082	Albedo_mean_d	305.981	31.3361
195	GL	0.594926	0.626622	0.563229	Albedo_mean_d	305.981	31.3361
196	GL	0.591637	0.623501	0.559774	Albedo_mean_d	305.981	31.3361
197	GL	0.588882	0.620932	0.556831	Albedo_mean_d	305.981	31.3361
198	GL	0.585955	0.618141	0.553768	Albedo_mean_d	305.981	31.3361
199	GL	0.582763	0.615259	0.550266	Albedo_mean_d	305.981	31.3361
200	GL	0.579784	0.612572	0.546996	Albedo_mean_d	305.981	31.3361
201	GL	0.577361	0.610413	0.544309	Albedo_mean_d	305.981	31.3361
202	GL	0.57508	0.608402	0.541759	Albedo_mean_d	305.981	31.3361
203	GL	0.573026	0.60667	0.539383	Albedo_mean_d	305.981	31.3361
204	GL	0.570659	0.604598	0.536719	Albedo_mean_d	305.981	31.3361
205	GL	0.567574	0.601879	0.533269	Albedo_mean_d	305.981	31.3361
206	GL	0.565113	0.599657	0.53057	Albedo_mean_d	305.981	31.3361
207	GL	0.563264	0.598018	0.528511	Albedo_mean_d	305.981	31.3361
208	GL	0.561757	0.596699	0.526815	Albedo_mean_d	305.981	31.3361
209	GL	0.560398	0.595611	0.525184	Albedo_mean_d	305.981	31.3361
210	GL	0.559122	0.594596	0.523649	Albedo_mean_d	305.981	31.3361
211	GL	0.558406	0.5941	0.522713	Albedo_mean_d	305.981	31.3361
212	GL	0.558024	0.593887	0.52216	Albedo_mean_d	305.981	31.3361
213	GL	0.557495	0.593615	0.521375	Albedo_mean_d	305.981	31.3361
214	GL	0.556782	0.593155	0.520409	Albedo_mean_d	305.981	31.3361
215	GL	0.556728	0.593359	0.520097	Albedo_mean_d	305.981	31.3361
216	GL	0.556933	0.593749	0.520118	Albedo_mean_d	305.981	31.3361
217	GL	0.557419	0.594372	0.520467	Albedo_mean_d	305.981	31.3361
218	GL	0.558152	0.595238	0.521066	Albedo_mean_d	305.981	31.3361
219	GL	0.559934	0.597135	0.522733	Albedo_mean_d	305.981	31.3361
220	GL	0.561988	0.599311	0.524666	Albedo_mean_d	305.981	31.3361
221	GL	0.563996	0.601347	0.526645	Albedo_mean_d	305.981	31.3361
222	GL	0.566159	0.603443	0.528875	Albedo_mean_d	305.981	31.3361
223	GL	0.568406	0.605659	0.531153	Albedo_mean_d	305.981	31.3361
224	GL	0.570344	0.607551	0.533137	Albedo_mean_d	305.981	31.3361
225	GL	0.572324	0.609482	0.535166	Albedo_mean_d	305.981	31.3361
226	GL	0.574211	0.611354	0.537069	Albedo_mean_d	305.981	31.3361
227	GL	0.576396	0.613476	0.539316	Albedo_mean_d	305.981	31.3361
228	GL	0.578545	0.615517	0.541573	Albedo_mean_d	305.981	31.3361
229	GL	0.581407	0.618252	0.544562	Albedo_mean_d	305.981	31.3361
230	GL	0.584402	0.621133	0.547672	Albedo_mean_d	305.981	31.3361
231	GL	0.587253	0.623858	0.550648	Albedo_mean_d	305.981	31.3361
232	GL	0.590181	0.626646	0.553715	Albedo_mean_d	305.981	31.3361
233	GL	0.593599	0.629822	0.557376	Albedo_mean_d	305.981	31.3361
234	GL	0.596302	0.63236	0.560243	Albedo_mean_d	305.981	31.3361
235	GL	0.599221	0.635059	0.563383	Albedo_mean_d	305.981	31.3361
236	GL	0.602054	0.637831	0.566276	Albedo_mean_d	305.981	31.3361
237	GL	0.605516	0.641312	0.56972	Albedo_mean_d	305.981	31.3361
238	GL	0.609848	0.645614	0.574082	Albedo_mean_d	305.981	31.3361
239	GL	0.614456	0.6501	0.578812	Albedo_mean_d	305.981	31.3361
240	GL	0.618848	0.654397	0.583298	Albedo_mean_d	305.981	31.3361
241	GL	0.623519	0.658983	0.588054	Albedo_mean_d	305.981	31.3361
242	GL	0.628078	0.663539	0.592616	Albedo_mean_d	305.981	31.3361
243	GL	0.63297	0.668408	0.597533	Albedo_mean_d	305.981	31.3361
244	GL	0.637728	0.673041	0.602415	Albedo_mean_d	305.981	31.3361
245	GL	0.642361	0.677501	0.607221	Albedo_mean_d	305.981	31.3361
246	GL	0.647426	0.682326	0.612526	Albedo_mean_d	305.981	31.3361
247	GL	0.654157	0.688694	0.619619	Albedo_mean_d	305.981	31.3361
248	GL	0.660129	0.694415	0.625843	Albedo_mean_d	305.981	31.3361
249	GL	0.666591	0.700516	0.632666	Albedo_mean_d	305.981	31.3361
250	GL	0.673359	0.70693	0.639787	Albedo_mean_d	305.981	31.3361
251	GL	0.680339	0.713482	0.647195	Albedo_mean_d	305.981	31.3361
252	GL	0.686547	0.719392	0.653703	Albedo_mean_d	305.981	31.3361
253	GL	0.692515	0.724942	0.660088	Albedo_mean_d	305.981	31.3361
254	GL	0.698621	0.730604	0.666638	Albedo_mean_d	305.981	31.3361
255	GL	0.705523	0.736913	0.674133	Albedo_mean_d	305.981	31.3361
256	GL	0.711233	0.741954	0.680512	Albedo_mean_d	305.981	31.3361
257	GL	0.716185	0.746186	0.686184	Albedo_mean_d	305.981	31.3361
258	GL	0.721862	0.751069	0.692656	Albedo_mean_d	305.981	31.3361
259	GL	0.727432	0.755964	0.698899	Albedo_mean_d	305.981	31.3361
260	GL	0.733162	0.760877	0.705448	Albedo_mean_d	305.981	31.3361
261	GL	0.737972	0.764919	0.711026	Albedo_mean_d	305.981	31.3361
262	GL	0.739971	0.766479	0.713463	Albedo_mean_d	305.981	31.3361
263	GL	0.742583	0.768591	0.716576	Albedo_mean_d	305.981	31.3361
264	GL	0.745768	0.771199	0.720337	Albedo_mean_d	305.981	31.3361
265	GL	0.748368	0.773306	0.72343	Albedo_mean_d	305.981	31.3361
266	GL	0.750975	0.775489	0.726461	Albedo_mean_d	305.981	31.3361
267	GL	0.75347	0.777395	0.729546	Albedo_mean_d	305.981	31.3361
268	GL	0.755446	0.778924	0.731969	Albedo_mean_d	305.981	31.3361
269	GL	0.757713	0.780748	0.734677	Albedo_mean_d	305.981	31.3361
270	GL	0.759128	0.781852	0.736405	Albedo_mean_d	305.981	31.3361
271	GL	0.760896	0.783355	0.738437	Albedo_mean_d	305.981	31.3361
272	GL	0.762772	0.78506	0.740485	Albedo_mean_d	305.981	31.3361
273	GL	0.76387	0.785993	0.741747	Albedo_mean_d	305.981	31.3361
274	GL	0.764773	0.786704	0.742842	Albedo_mean_d	305.981	31.3361
275	GL	0.76575	0.787657	0.743844	Albedo_mean_d	305.981	31.3361
276	GL	0.766863	0.788824	0.744901	Albedo_mean_d	305.981	31.3361
277	GL	0.769178	0.790988	0.747368	Albedo_mean_d	305.981	31.3361
278	GL	0.771128	0.792749	0.749506	Albedo_mean_d	305.981	31.3361
279	GL	0.772657	0.794166	0.751148	Albedo_mean_d	305.981	31.3361
280	GL	0.7742	0.795479	0.75292	Albedo_mean_d	305.981	31.3361
281	GL	0.775432	0.796532	0.754332	Albedo_mean_d	305.981	31.3361
282	GL	0.776261	0.797204	0.755319	Albedo_mean_d	305.981	31.3361
283	GL	0.776848	0.797617	0.756078	Albedo_mean_d	305.981	31.3361
284	GL	0.777278	0.79793	0.756626	Albedo_mean_d	305.981	31.3361
285	GL	0.777726	0.798269	0.757182	Albedo_mean_d	305.981	31.3361
286	GL	0.778382	0.798852	0.757912	Albedo_mean_d	305.981	31.3361
287	GL	0.779223	0.799524	0.758921	Albedo_mean_d	305.981	31.3361
288	GL	0.77974	0.799955	0.759525	Albedo_mean_d	305.981	31.3361
289	GL	0.780229	0.800357	0.760102	Albedo_mean_d	305.981	31.3361
290	GL	0.780467	0.800474	0.76046	Albedo_mean_d	305.981	31.3361
291	GL	0.780712	0.800623	0.760801	Albedo_mean_d	305.981	31.3361
292	GL	0.780802	0.800669	0.760934	Albedo_mean_d	305.981	31.3361
293	GL	0.78103	0.800937	0.761123	Albedo_mean_d	305.981	31.3361
294	GL	0.780806	0.800868	0.760743	Albedo_mean_d	305.981	31.3361
295	GL	0.780544	0.80075	0.760337	Albedo_mean_d	305.981	31.3361
296	GL	0.780698	0.80095	0.760446	Albedo_mean_d	305.981	31.3361
297	GL	0.781252	0.801585	0.760919	Albedo_mean_d	305.981	31.3361
298	GL	0.781792	0.802213	0.761371	Albedo_mean_d	305.981	31.3361
299	GL	0.782339	0.802911	0.761768	Albedo_mean_d	305.981	31.3361
300	GL	0.783101	0.803841	0.76236	Albedo_mean_d	305.981	31.3361
301	GL	0.783564	0.804398	0.762731	Albedo_mean_d	305.981	31.3361
302	GL	0.783927	0.804859	0.762995	Albedo_mean_d	305.981	31.3361
303	GL	0.784644	0.805703	0.763585	Albedo_mean_d	305.981	31.3361
304	GL	0.785217	0.806402	0.764032	Albedo_mean_d	305.981	31.3361
305	GL	0.785336	0.806688	0.763983	Albedo_mean_d	305.981	31.3361
306	GL	0.785249	0.806676	0.763822	Albedo_mean_d	305.981	31.3361
307	GL	0.785034	0.806536	0.763531	Albedo_mean_d	305.981	31.3361
308	GL	0.784934	0.806528	0.763339	Albedo_mean_d	305.981	31.3361
309	GL	0.785455	0.807101	0.763808	Albedo_mean_d	305.981	31.3361
310	GL	0.784718	0.806558	0.762879	Albedo_mean_d	305.981	31.3361
311	GL	0.784145	0.805976	0.762314	Albedo_mean_d	305.981	31.3361
312	GL	0.78287	0.804685	0.761055	Albedo_mean_d	305.981	31.3361
313	GL	0.782608	0.804559	0.760657	Albedo_mean_d	305.981	31.3361
314	GL	0.781249	0.803239	0.759259	Albedo_mean_d	305.981	31.3361
315	GL	0.780116	0.802196	0.758035	Albedo_mean_d	305.981	31.3361
316	GL	0.780279	0.802393	0.758165	Albedo_mean_d	305.981	31.3361
317	GL	0.778247	0.800519	0.755975	Albedo_mean_d	305.981	31.3361
318	GL	0.776965	0.79928	0.75465	Albedo_mean_d	305.981	31.3361
319	GL	0.774761	0.797249	0.752272	Albedo_mean_d	305.981	31.3361
320	GL	0.773932	0.796337	0.751527	Albedo_mean_d	305.981	31.3361
321	GL	0.773655	0.796242	0.751069	Albedo_mean_d	305.981	31.3361
322	GL	0.772587	0.795313	0.749862	Albedo_mean_d	305.981	31.3361
323	GL	0.77075	0.793458	0.748042	Albedo_mean_d	305.981	31.3361
324	GL	0.768732	0.791564	0.745899	Albedo_mean_d	305.981	31.3361
325	GL	0.768562	0.791248	0.745876	Albedo_mean_d	305.981	31.3361
326	GL	0.766176	0.789369	0.742982	Albedo_mean_d	305.981	31.3361
327	GL	0.763937	0.787663	0.740211	Albedo_mean_d	305.981	31.3361
328	GL	0.762366	0.786124	0.738609	Albedo_mean_d	305.981	31.3361
329	GL	0.760803	0.784856	0.73675	Albedo_mean_d	305.981	31.3361
330	GL	0.761367	0.785419	0.737315	Albedo_mean_d	305.981	31.3361
331	GL	0.761811	0.785823	0.7378	Albedo_mean_d	305.981	31.3361
332	GL	0.762951	0.78734	0.738561	Albedo_mean_d	305.981	31.3361
333	GL	0.762393	0.787189	0.737596	Albedo_mean_d	305.981	31.3361
334	GL	0.765532	0.790206	0.740857	Albedo_mean_d	305.981	31.3361
335	GL	0.765865	0.790944	0.740785	Albedo_mean_d	305.981	31.3361
336	GL	0.764198	0.789599	0.738798	Albedo_mean_d	305.981	31.3361
337	GL	0.765239	0.790633	0.739846	Albedo_mean_d	305.981	31.3361
338	GL	0.766073	0.792009	0.740138	Albedo_mean_d	305.981	31.3361
339	GL	0.767069	0.793073	0.741064	Albedo_mean_d	305.981	31.3361
340	GL	0.768363	0.794519	0.742208	Albedo_mean_d	305.981	31.3361
341	GL	0.77059	0.796849	0.744331	Albedo_mean_d	305.981	31.3361
342	GL	0.77459	0.800668	0.748512	Albedo_mean_d	305.981	31.3361
343	GL	0.77519	0.801826	0.748554	Albedo_mean_d	305.981	31.3361
344	GL	0.77784	0.804258	0.751423	Albedo_mean_d	305.981	31.3361
345	GL	0.778519	0.804906	0.752133	Albedo_mean_d	305.981	31.3361
346	GL	0.776438	0.802941	0.749935	Albedo_mean_d	305.981	31.3361
347	GL	0.77808	0.804095	0.752064	Albedo_mean_d	305.981	31.3361
348	GL	0.780217	0.805759	0.754675	Albedo_mean_d	305.981	31.3361
349	GL	0.779195	0.804829	0.753561	Albedo_mean_d	305.981	31.3361
350	GL	0.780666	0.806261	0.755072	Albedo_mean_d	305.981	31.3361
351	GL	0.7833	0.80879	0.75781	Albedo_mean_d	305.981	31.3361
352	GL	0.783609	0.80932	0.757898	Albedo_mean_d	305.981	31.3361
353	GL	0.784987	0.810269	0.759705	Albedo_mean_d	305.981	31.3361
354	GL	0.78637	0.811423	0.761317	Albedo_mean_d	305.981	31.3361
355	GL	0.786812	0.811912	0.761712	Albedo_mean_d	305.981	31.3361
356	GL	0.786813	0.811944	0.761681	Albedo_mean_d	305.981	31.3361
357	GL	0.787117	0.812026	0.762207	Albedo_mean_d	305.981	31.3361
358	GL	0.7895	0.813979	0.765021	Albedo_mean_d	305.981	31.3361
359	GL	0.788356	0.813617	0.763095	Albedo_mean_d	305.981	31.3361
360	GL	0.788356	0.813617	0.763095	Albedo_mean_d	305.981	31.3361
361	GL	0.788356	0.813617	0.763095	Albedo_mean_d	305.981	31.3361
362	GL	0.788356	0.813617	0.763095	Albedo_mean_d	305.981	31.3361
363	GL	0.788356	0.813617	0.763095	Albedo_mean_d	305.981	31.3361
364	GL	0.788356	0.813617	0.763095	Albedo_mean_d	305.981	31.3361
365	GL	0.788356	0.813617	0.763095	Albedo_mean_d	305.981	31.3361
366	GL	0.788356	0.813617	0.763095	Albedo_mean_d	305.981	31.3361
1	P	0.667188	0.886862	0.447515	Albedo_mean_d	18.2894	2.52149
2	P	0.667188	0.886862	0.447515	Albedo_mean_d	18.2894	2.52149
3	P	0.667188	0.886862	0.447515	Albedo_mean_d	18.2894	2.52149
4	P	0.667188	0.886862	0.447515	Albedo_mean_d	18.2894	2.52149
5	P	0.667188	0.886862	0.447515	Albedo_mean_d	18.2894	2.52149
6	P	0.667188	0.886862	0.447515	Albedo_mean_d	18.2894	2.52149
7	P	0.667188	0.886862	0.447515	Albedo_mean_d	18.2894	2.52149
8	P	0.667188	0.886862	0.447515	Albedo_mean_d	18.2894	2.52149
9	P	0.666093	0.891486	0.4407	Albedo_mean_d	18.2894	2.52149
10	P	0.676901	0.909728	0.444073	Albedo_mean_d	18.2894	2.52149
11	P	0.654337	0.896314	0.412359	Albedo_mean_d	18.2894	2.52149
12	P	0.633426	0.876351	0.3905	Albedo_mean_d	18.2894	2.52149
13	P	0.653915	0.897718	0.410112	Albedo_mean_d	18.2894	2.52149
14	P	0.655707	0.900317	0.411097	Albedo_mean_d	18.2894	2.52149
15	P	0.633739	0.877129	0.390348	Albedo_mean_d	18.2894	2.52149
16	P	0.681662	0.933468	0.429856	Albedo_mean_d	18.2894	2.52149
17	P	0.663837	0.933694	0.39398	Albedo_mean_d	18.2894	2.52149
18	P	0.670873	0.957734	0.384013	Albedo_mean_d	18.2894	2.52149
19	P	0.674828	0.977645	0.372011	Albedo_mean_d	18.2894	2.52149
20	P	0.708551	1.02195	0.395151	Albedo_mean_d	18.2894	2.52149
21	P	0.744829	1.06344	0.426221	Albedo_mean_d	18.2894	2.52149
22	P	0.752929	1.07137	0.434488	Albedo_mean_d	18.2894	2.52149
23	P	0.77302	1.08602	0.460018	Albedo_mean_d	18.2894	2.52149
24	P	0.774063	1.07858	0.469546	Albedo_mean_d	18.2894	2.52149
25	P	0.760387	1.05337	0.4674	Albedo_mean_d	18.2894	2.52149
26	P	0.760309	1.03872	0.481897	Albedo_mean_d	18.2894	2.52149
27	P	0.74724	1.02037	0.474115	Albedo_mean_d	18.2894	2.52149
28	P	0.718642	0.983857	0.453426	Albedo_mean_d	18.2894	2.52149
29	P	0.709472	0.965837	0.453108	Albedo_mean_d	18.2894	2.52149
30	P	0.715059	0.962273	0.467845	Albedo_mean_d	18.2894	2.52149
31	P	0.688832	0.932673	0.44499	Albedo_mean_d	18.2894	2.52149
32	P	0.703873	0.925507	0.482239	Albedo_mean_d	18.2894	2.52149
33	P	0.69429	0.896821	0.49176	Albedo_mean_d	18.2894	2.52149
34	P	0.689275	0.87204	0.50651	Albedo_mean_d	18.2894	2.52149
35	P	0.679841	0.845179	0.514503	Albedo_mean_d	18.2894	2.52149
36	P	0.677983	0.82598	0.529986	Albedo_mean_d	18.2894	2.52149
37	P	0.670449	0.807544	0.533353	Albedo_mean_d	18.2894	2.52149
38	P	0.656502	0.788688	0.524316	Albedo_mean_d	18.2894	2.52149
39	P	0.651622	0.775057	0.528186	Albedo_mean_d	18.2894	2.52149
40	P	0.650687	0.76615	0.535223	Albedo_mean_d	18.2894	2.52149
41	P	0.669551	0.772981	0.566121	Albedo_mean_d	18.2894	2.52149
42	P	0.692244	0.784128	0.60036	Albedo_mean_d	18.2894	2.52149
43	P	0.71414	0.796646	0.631635	Albedo_mean_d	18.2894	2.52149
44	P	0.737587	0.811344	0.663831	Albedo_mean_d	18.2894	2.52149
45	P	0.752056	0.826223	0.677889	Albedo_mean_d	18.2894	2.52149
46	P	0.769722	0.832898	0.706547	Albedo_mean_d	18.2894	2.52149
47	P	0.780234	0.842299	0.718169	Albedo_mean_d	18.2894	2.52149
48	P	0.787651	0.847239	0.728063	Albedo_mean_d	18.2894	2.52149
49	P	0.788159	0.847336	0.728982	Albedo_mean_d	18.2894	2.52149
50	P	0.795758	0.854018	0.737497	Albedo_mean_d	18.2894	2.52149
51	P	0.797281	0.856883	0.737678	Albedo_mean_d	18.2894	2.52149
52	P	0.808441	0.863923	0.752958	Albedo_mean_d	18.2894	2.52149
53	P	0.817821	0.865004	0.770638	Albedo_mean_d	18.2894	2.52149
54	P	0.824906	0.869314	0.780498	Albedo_mean_d	18.2894	2.52149
55	P	0.829367	0.874296	0.784439	Albedo_mean_d	18.2894	2.52149
56	P	0.830314	0.875839	0.78479	Albedo_mean_d	18.2894	2.52149
57	P	0.83118	0.877705	0.784655	Albedo_mean_d	18.2894	2.52149
58	P	0.834444	0.882873	0.786015	Albedo_mean_d	18.2894	2.52149
59	P	0.837368	0.88902	0.785716	Albedo_mean_d	18.2894	2.52149
60	P	0.834303	0.884543	0.784064	Albedo_mean_d	18.2894	2.52149
61	P	0.836192	0.884912	0.787472	Albedo_mean_d	18.2894	2.52149
62	P	0.83149	0.881615	0.781366	Albedo_mean_d	18.2894	2.52149
63	P	0.830019	0.879322	0.780716	Albedo_mean_d	18.2894	2.52149
64	P	0.82801	0.878585	0.777434	Albedo_mean_d	18.2894	2.52149
65	P	0.824557	0.875811	0.773303	Albedo_mean_d	18.2894	2.52149
66	P	0.820322	0.87246	0.768184	Albedo_mean_d	18.2894	2.52149
67	P	0.813702	0.867154	0.76025	Albedo_mean_d	18.2894	2.52149
68	P	0.81474	0.866208	0.763271	Albedo_mean_d	18.2894	2.52149
69	P	0.817223	0.866712	0.767733	Albedo_mean_d	18.2894	2.52149
70	P	0.820261	0.864087	0.776435	Albedo_mean_d	18.2894	2.52149
71	P	0.816874	0.861774	0.771974	Albedo_mean_d	18.2894	2.52149
72	P	0.816047	0.860621	0.771474	Albedo_mean_d	18.2894	2.52149
73	P	0.809601	0.854129	0.765072	Albedo_mean_d	18.2894	2.52149
74	P	0.806439	0.84912	0.763758	Albedo_mean_d	18.2894	2.52149
75	P	0.805555	0.848223	0.762887	Albedo_mean_d	18.2894	2.52149
76	P	0.801523	0.842548	0.760498	Albedo_mean_d	18.2894	2.52149
77	P	0.797648	0.837923	0.757373	Albedo_mean_d	18.2894	2.52149
78	P	0.792359	0.832169	0.752549	Albedo_mean_d	18.2894	2.52149
79	P	0.788034	0.826229	0.749838	Albedo_mean_d	18.2894	2.52149
80	P	0.784996	0.824929	0.745063	Albedo_mean_d	18.2894	2.52149
81	P	0.784414	0.821286	0.747543	Albedo_mean_d	18.2894	2.52149
82	P	0.786809	0.822165	0.751453	Albedo_mean_d	18.2894	2.52149
83	P	0.784163	0.82119	0.747137	Albedo_mean_d	18.2894	2.52149
84	P	0.779865	0.818741	0.740989	Albedo_mean_d	18.2894	2.52149
85	P	0.773419	0.815114	0.731723	Albedo_mean_d	18.2894	2.52149
86	P	0.772417	0.814516	0.730318	Albedo_mean_d	18.2894	2.52149
87	P	0.769742	0.810948	0.728535	Albedo_mean_d	18.2894	2.52149
88	P	0.771718	0.811005	0.732431	Albedo_mean_d	18.2894	2.52149
89	P	0.768267	0.807302	0.729233	Albedo_mean_d	18.2894	2.52149
90	P	0.767517	0.8066	0.728434	Albedo_mean_d	18.2894	2.52149
91	P	0.767074	0.807467	0.72668	Albedo_mean_d	18.2894	2.52149
92	P	0.767308	0.807989	0.726626	Albedo_mean_d	18.2894	2.52149
93	P	0.767968	0.809569	0.726368	Albedo_mean_d	18.2894	2.52149
94	P	0.768689	0.811547	0.725832	Albedo_mean_d	18.2894	2.52149
95	P	0.772223	0.812226	0.73222	Albedo_mean_d	18.2894	2.52149
96	P	0.773238	0.814921	0.731555	Albedo_mean_d	18.2894	2.52149
97	P	0.773385	0.814212	0.732559	Albedo_mean_d	18.2894	2.52149
98	P	0.774194	0.813338	0.73505	Albedo_mean_d	18.2894	2.52149
99	P	0.774793	0.811488	0.738099	Albedo_mean_d	18.2894	2.52149
100	P	0.777891	0.812238	0.743543	Albedo_mean_d	18.2894	2.52149
101	P	0.779053	0.812659	0.745448	Albedo_mean_d	18.2894	2.52149
102	P	0.78063	0.813481	0.74778	Albedo_mean_d	18.2894	2.52149
103	P	0.780656	0.813598	0.747714	Albedo_mean_d	18.2894	2.52149
104	P	0.782563	0.813905	0.751222	Albedo_mean_d	18.2894	2.52149
105	P	0.784414	0.814331	0.754497	Albedo_mean_d	18.2894	2.52149
106	P	0.785731	0.814473	0.75699	Albedo_mean_d	18.2894	2.52149
107	P	0.786805	0.814313	0.759297	Albedo_mean_d	18.2894	2.52149
108	P	0.786933	0.813737	0.760128	Albedo_mean_d	18.2894	2.52149
109	P	0.788576	0.814144	0.763008	Albedo_mean_d	18.2894	2.52149
110	P	0.789706	0.814794	0.764618	Albedo_mean_d	18.2894	2.52149
111	P	0.791367	0.814987	0.767747	Albedo_mean_d	18.2894	2.52149
112	P	0.792352	0.815255	0.769449	Albedo_mean_d	18.2894	2.52149
113	P	0.791801	0.815015	0.768587	Albedo_mean_d	18.2894	2.52149
114	P	0.792888	0.816117	0.769659	Albedo_mean_d	18.2894	2.52149
115	P	0.793178	0.816563	0.769793	Albedo_mean_d	18.2894	2.52149
116	P	0.792862	0.816041	0.769682	Albedo_mean_d	18.2894	2.52149
117	P	0.792406	0.815241	0.76957	Albedo_mean_d	18.2894	2.52149
118	P	0.791689	0.814109	0.769269	Albedo_mean_d	18.2894	2.52149
119	P	0.790489	0.813062	0.767915	Albedo_mean_d	18.2894	2.52149
120	P	0.788807	0.811678	0.765937	Albedo_mean_d	18.2894	2.52149
121	P	0.788223	0.811113	0.765333	Albedo_mean_d	18.2894	2.52149
122	P	0.786466	0.808923	0.764008	Albedo_mean_d	18.2894	2.52149
123	P	0.784795	0.808126	0.761463	Albedo_mean_d	18.2894	2.52149
124	P	0.785713	0.808475	0.762951	Albedo_mean_d	18.2894	2.52149
125	P	0.785274	0.808181	0.762368	Albedo_mean_d	18.2894	2.52149
126	P	0.783515	0.807396	0.759635	Albedo_mean_d	18.2894	2.52149
127	P	0.782338	0.806753	0.757923	Albedo_mean_d	18.2894	2.52149
128	P	0.78214	0.807183	0.757097	Albedo_mean_d	18.2894	2.52149
129	P	0.779093	0.805809	0.752377	Albedo_mean_d	18.2894	2.52149
130	P	0.775261	0.802456	0.748067	Albedo_mean_d	18.2894	2.52149
131	P	0.77114	0.798021	0.744258	Albedo_mean_d	18.2894	2.52149
132	P	0.765516	0.795112	0.73592	Albedo_mean_d	18.2894	2.52149
133	P	0.760683	0.792754	0.728611	Albedo_mean_d	18.2894	2.52149
134	P	0.753824	0.78961	0.718037	Albedo_mean_d	18.2894	2.52149
135	P	0.748971	0.787732	0.710211	Albedo_mean_d	18.2894	2.52149
136	P	0.741033	0.784191	0.697874	Albedo_mean_d	18.2894	2.52149
137	P	0.733424	0.780727	0.686121	Albedo_mean_d	18.2894	2.52149
138	P	0.723433	0.774917	0.671948	Albedo_mean_d	18.2894	2.52149
139	P	0.713763	0.769254	0.658271	Albedo_mean_d	18.2894	2.52149
140	P	0.704141	0.764081	0.644201	Albedo_mean_d	18.2894	2.52149
141	P	0.695421	0.758023	0.63282	Albedo_mean_d	18.2894	2.52149
142	P	0.685091	0.750425	0.619758	Albedo_mean_d	18.2894	2.52149
143	P	0.672645	0.740621	0.604669	Albedo_mean_d	18.2894	2.52149
144	P	0.66099	0.730873	0.591108	Albedo_mean_d	18.2894	2.52149
145	P	0.650846	0.722935	0.578758	Albedo_mean_d	18.2894	2.52149
146	P	0.639343	0.714153	0.564534	Albedo_mean_d	18.2894	2.52149
147	P	0.627359	0.703847	0.55087	Albedo_mean_d	18.2894	2.52149
148	P	0.613852	0.691885	0.535819	Albedo_mean_d	18.2894	2.52149
149	P	0.601257	0.679496	0.523017	Albedo_mean_d	18.2894	2.52149
150	P	0.589224	0.66701	0.511439	Albedo_mean_d	18.2894	2.52149
151	P	0.57721	0.654532	0.499888	Albedo_mean_d	18.2894	2.52149
152	P	0.562251	0.6414	0.483102	Albedo_mean_d	18.2894	2.52149
153	P	0.54957	0.628047	0.471093	Albedo_mean_d	18.2894	2.52149
154	P	0.534506	0.612901	0.45611	Albedo_mean_d	18.2894	2.52149
155	P	0.519777	0.595948	0.443606	Albedo_mean_d	18.2894	2.52149
156	P	0.503897	0.579859	0.427935	Albedo_mean_d	18.2894	2.52149
157	P	0.486564	0.563794	0.409333	Albedo_mean_d	18.2894	2.52149
158	P	0.470256	0.548577	0.391936	Albedo_mean_d	18.2894	2.52149
159	P	0.454613	0.533573	0.375654	Albedo_mean_d	18.2894	2.52149
160	P	0.438089	0.518018	0.358161	Albedo_mean_d	18.2894	2.52149
161	P	0.421538	0.502067	0.34101	Albedo_mean_d	18.2894	2.52149
162	P	0.404665	0.484493	0.324838	Albedo_mean_d	18.2894	2.52149
163	P	0.387961	0.466305	0.309617	Albedo_mean_d	18.2894	2.52149
164	P	0.370127	0.446293	0.29396	Albedo_mean_d	18.2894	2.52149
165	P	0.350211	0.423768	0.276654	Albedo_mean_d	18.2894	2.52149
166	P	0.332485	0.400835	0.264135	Albedo_mean_d	18.2894	2.52149
167	P	0.316698	0.37867	0.254725	Albedo_mean_d	18.2894	2.52149
168	P	0.299525	0.357195	0.241856	Albedo_mean_d	18.2894	2.52149
169	P	0.283171	0.336565	0.229777	Albedo_mean_d	18.2894	2.52149
170	P	0.266001	0.315497	0.216504	Albedo_mean_d	18.2894	2.52149
171	P	0.25017	0.295457	0.204883	Albedo_mean_d	18.2894	2.52149
172	P	0.236762	0.277167	0.196357	Albedo_mean_d	18.2894	2.52149
173	P	0.224667	0.26009	0.189244	Albedo_mean_d	18.2894	2.52149
174	P	0.212358	0.243552	0.181164	Albedo_mean_d	18.2894	2.52149
175	P	0.20101	0.227837	0.174182	Albedo_mean_d	18.2894	2.52149
176	P	0.191053	0.213883	0.168224	Albedo_mean_d	18.2894	2.52149
177	P	0.183315	0.202685	0.163946	Albedo_mean_d	18.2894	2.52149
178	P	0.17646	0.193064	0.159855	Albedo_mean_d	18.2894	2.52149
179	P	0.171611	0.186386	0.156835	Albedo_mean_d	18.2894	2.52149
180	P	0.168321	0.182334	0.154308	Albedo_mean_d	18.2894	2.52149
181	P	0.16434	0.178963	0.149717	Albedo_mean_d	18.2894	2.52149
182	P	0.161805	0.176936	0.146674	Albedo_mean_d	18.2894	2.52149
183	P	0.160123	0.174668	0.145578	Albedo_mean_d	18.2894	2.52149
184	P	0.158018	0.172529	0.143507	Albedo_mean_d	18.2894	2.52149
185	P	0.156584	0.171746	0.141422	Albedo_mean_d	18.2894	2.52149
186	P	0.156134	0.171149	0.141119	Albedo_mean_d	18.2894	2.52149
187	P	0.155524	0.170278	0.140771	Albedo_mean_d	18.2894	2.52149
188	P	0.155121	0.16936	0.140882	Albedo_mean_d	18.2894	2.52149
189	P	0.154877	0.168481	0.141274	Albedo_mean_d	18.2894	2.52149
190	P	0.154362	0.167641	0.141082	Albedo_mean_d	18.2894	2.52149
191	P	0.154039	0.1672	0.140879	Albedo_mean_d	18.2894	2.52149
192	P	0.153599	0.165927	0.14127	Albedo_mean_d	18.2894	2.52149
193	P	0.153251	0.164856	0.141647	Albedo_mean_d	18.2894	2.52149
194	P	0.152574	0.163615	0.141533	Albedo_mean_d	18.2894	2.52149
195	P	0.151445	0.161793	0.141098	Albedo_mean_d	18.2894	2.52149
196	P	0.150464	0.160438	0.140489	Albedo_mean_d	18.2894	2.52149
197	P	0.150225	0.160245	0.140206	Albedo_mean_d	18.2894	2.52149
198	P	0.149708	0.159849	0.139567	Albedo_mean_d	18.2894	2.52149
199	P	0.150805	0.161825	0.139785	Albedo_mean_d	18.2894	2.52149
200	P	0.151216	0.16227	0.140162	Albedo_mean_d	18.2894	2.52149
201	P	0.151661	0.162505	0.140817	Albedo_mean_d	18.2894	2.52149
202	P	0.152209	0.162787	0.14163	Albedo_mean_d	18.2894	2.52149
203	P	0.15286	0.163207	0.142514	Albedo_mean_d	18.2894	2.52149
204	P	0.153118	0.163252	0.142984	Albedo_mean_d	18.2894	2.52149
205	P	0.154245	0.164808	0.143683	Albedo_mean_d	18.2894	2.52149
206	P	0.15465	0.16494	0.144359	Albedo_mean_d	18.2894	2.52149
207	P	0.154792	0.164983	0.144601	Albedo_mean_d	18.2894	2.52149
208	P	0.156203	0.167229	0.145176	Albedo_mean_d	18.2894	2.52149
209	P	0.157243	0.16881	0.145677	Albedo_mean_d	18.2894	2.52149
210	P	0.157954	0.169444	0.146464	Albedo_mean_d	18.2894	2.52149
211	P	0.158697	0.170157	0.147238	Albedo_mean_d	18.2894	2.52149
212	P	0.159602	0.17155	0.147654	Albedo_mean_d	18.2894	2.52149
213	P	0.159732	0.17171	0.147753	Albedo_mean_d	18.2894	2.52149
214	P	0.159946	0.171788	0.148104	Albedo_mean_d	18.2894	2.52149
215	P	0.161834	0.175	0.148669	Albedo_mean_d	18.2894	2.52149
216	P	0.162704	0.176521	0.148887	Albedo_mean_d	18.2894	2.52149
217	P	0.163115	0.177127	0.149103	Albedo_mean_d	18.2894	2.52149
218	P	0.162819	0.176437	0.149202	Albedo_mean_d	18.2894	2.52149
219	P	0.163009	0.176409	0.14961	Albedo_mean_d	18.2894	2.52149
220	P	0.162674	0.175167	0.150181	Albedo_mean_d	18.2894	2.52149
221	P	0.162146	0.174174	0.150118	Albedo_mean_d	18.2894	2.52149
222	P	0.161981	0.174075	0.149887	Albedo_mean_d	18.2894	2.52149
223	P	0.161174	0.172912	0.149436	Albedo_mean_d	18.2894	2.52149
224	P	0.160442	0.171466	0.149419	Albedo_mean_d	18.2894	2.52149
225	P	0.163511	0.177562	0.149459	Albedo_mean_d	18.2894	2.52149
226	P	0.164276	0.179708	0.148844	Albedo_mean_d	18.2894	2.52149
227	P	0.164975	0.180973	0.148976	Albedo_mean_d	18.2894	2.52149
228	P	0.166675	0.184257	0.149093	Albedo_mean_d	18.2894	2.52149
229	P	0.167006	0.185011	0.149001	Albedo_mean_d	18.2894	2.52149
230	P	0.165251	0.182482	0.14802	Albedo_mean_d	18.2894	2.52149
231	P	0.16487	0.182601	0.14714	Albedo_mean_d	18.2894	2.52149
232	P	0.166899	0.18704	0.146759	Albedo_mean_d	18.2894	2.52149
233	P	0.167286	0.188484	0.146089	Albedo_mean_d	18.2894	2.52149
234	P	0.168675	0.19236	0.14499	Albedo_mean_d	18.2894	2.52149
235	P	0.172576	0.200982	0.14417	Albedo_mean_d	18.2894	2.52149
236	P	0.176727	0.210041	0.143413	Albedo_mean_d	18.2894	2.52149
237	P	0.180455	0.21793	0.142979	Albedo_mean_d	18.2894	2.52149
238	P	0.183721	0.225202	0.14224	Albedo_mean_d	18.2894	2.52149
239	P	0.186305	0.231218	0.141392	Albedo_mean_d	18.2894	2.52149
240	P	0.186495	0.231556	0.141434	Albedo_mean_d	18.2894	2.52149
241	P	0.188633	0.234822	0.142445	Albedo_mean_d	18.2894	2.52149
242	P	0.190828	0.238711	0.142945	Albedo_mean_d	18.2894	2.52149
243	P	0.193018	0.242007	0.144028	Albedo_mean_d	18.2894	2.52149
244	P	0.198023	0.247563	0.148483	Albedo_mean_d	18.2894	2.52149
245	P	0.203127	0.255875	0.150379	Albedo_mean_d	18.2894	2.52149
246	P	0.206555	0.261689	0.15142	Albedo_mean_d	18.2894	2.52149
247	P	0.207977	0.260708	0.155245	Albedo_mean_d	18.2894	2.52149
248	P	0.211165	0.265225	0.157105	Albedo_mean_d	18.2894	2.52149
249	P	0.210772	0.264729	0.156816	Albedo_mean_d	18.2894	2.52149
250	P	0.210334	0.26259	0.158079	Albedo_mean_d	18.2894	2.52149
251	P	0.209767	0.258723	0.160811	Albedo_mean_d	18.2894	2.52149
252	P	0.210742	0.259207	0.162276	Albedo_mean_d	18.2894	2.52149
253	P	0.211111	0.257305	0.164916	Albedo_mean_d	18.2894	2.52149
254	P	0.212405	0.257797	0.167013	Albedo_mean_d	18.2894	2.52149
255	P	0.222621	0.266673	0.178569	Albedo_mean_d	18.2894	2.52149
256	P	0.230425	0.278338	0.182512	Albedo_mean_d	18.2894	2.52149
257	P	0.239473	0.289221	0.189726	Albedo_mean_d	18.2894	2.52149
258	P	0.254105	0.312649	0.195562	Albedo_mean_d	18.2894	2.52149
259	P	0.261219	0.328946	0.193492	Albedo_mean_d	18.2894	2.52149
260	P	0.271577	0.34465	0.198505	Albedo_mean_d	18.2894	2.52149
261	P	0.288969	0.366759	0.211179	Albedo_mean_d	18.2894	2.52149
262	P	0.299878	0.381194	0.218561	Albedo_mean_d	18.2894	2.52149
263	P	0.322953	0.410989	0.234916	Albedo_mean_d	18.2894	2.52149
264	P	0.346996	0.447269	0.246723	Albedo_mean_d	18.2894	2.52149
265	P	0.362605	0.466923	0.258288	Albedo_mean_d	18.2894	2.52149
266	P	0.390856	0.498588	0.283124	Albedo_mean_d	18.2894	2.52149
267	P	0.423276	0.529982	0.316571	Albedo_mean_d	18.2894	2.52149
268	P	0.455246	0.56158	0.348912	Albedo_mean_d	18.2894	2.52149
269	P	0.489758	0.595461	0.384056	Albedo_mean_d	18.2894	2.52149
270	P	0.498665	0.61399	0.38334	Albedo_mean_d	18.2894	2.52149
271	P	0.52779	0.641763	0.413818	Albedo_mean_d	18.2894	2.52149
272	P	0.551344	0.661798	0.440891	Albedo_mean_d	18.2894	2.52149
273	P	0.554593	0.663737	0.445449	Albedo_mean_d	18.2894	2.52149
274	P	0.578058	0.675585	0.480531	Albedo_mean_d	18.2894	2.52149
275	P	0.600737	0.692499	0.508974	Albedo_mean_d	18.2894	2.52149
276	P	0.619528	0.706716	0.532339	Albedo_mean_d	18.2894	2.52149
277	P	0.645001	0.730224	0.559778	Albedo_mean_d	18.2894	2.52149
278	P	0.653794	0.732588	0.574999	Albedo_mean_d	18.2894	2.52149
279	P	0.668058	0.733511	0.602605	Albedo_mean_d	18.2894	2.52149
280	P	0.689125	0.751878	0.626373	Albedo_mean_d	18.2894	2.52149
281	P	0.69988	0.763655	0.636104	Albedo_mean_d	18.2894	2.52149
282	P	0.703303	0.767548	0.639057	Albedo_mean_d	18.2894	2.52149
283	P	0.707704	0.770648	0.644761	Albedo_mean_d	18.2894	2.52149
284	P	0.712968	0.774935	0.651001	Albedo_mean_d	18.2894	2.52149
285	P	0.727468	0.78264	0.672296	Albedo_mean_d	18.2894	2.52149
286	P	0.727328	0.778893	0.675763	Albedo_mean_d	18.2894	2.52149
287	P	0.731712	0.78366	0.679764	Albedo_mean_d	18.2894	2.52149
288	P	0.755216	0.799852	0.71058	Albedo_mean_d	18.2894	2.52149
289	P	0.758028	0.805789	0.710266	Albedo_mean_d	18.2894	2.52149
290	P	0.761577	0.807179	0.715974	Albedo_mean_d	18.2894	2.52149
291	P	0.759482	0.802713	0.716251	Albedo_mean_d	18.2894	2.52149
292	P	0.762396	0.803736	0.721057	Albedo_mean_d	18.2894	2.52149
293	P	0.771468	0.811033	0.731903	Albedo_mean_d	18.2894	2.52149
294	P	0.775055	0.814488	0.735623	Albedo_mean_d	18.2894	2.52149
295	P	0.778214	0.814967	0.741461	Albedo_mean_d	18.2894	2.52149
296	P	0.780257	0.81225	0.748265	Albedo_mean_d	18.2894	2.52149
297	P	0.781936	0.812292	0.751579	Albedo_mean_d	18.2894	2.52149
298	P	0.779261	0.815455	0.743067	Albedo_mean_d	18.2894	2.52149
299	P	0.774052	0.812007	0.736097	Albedo_mean_d	18.2894	2.52149
300	P	0.769948	0.807751	0.732146	Albedo_mean_d	18.2894	2.52149
301	P	0.758884	0.805057	0.712712	Albedo_mean_d	18.2894	2.52149
302	P	0.751657	0.798933	0.704381	Albedo_mean_d	18.2894	2.52149
303	P	0.735293	0.786648	0.683938	Albedo_mean_d	18.2894	2.52149
304	P	0.710211	0.774657	0.645765	Albedo_mean_d	18.2894	2.52149
305	P	0.708786	0.783735	0.633838	Albedo_mean_d	18.2894	2.52149
306	P	0.70981	0.791656	0.627964	Albedo_mean_d	18.2894	2.52149
307	P	0.708474	0.794742	0.622205	Albedo_mean_d	18.2894	2.52149
308	P	0.689889	0.793381	0.586396	Albedo_mean_d	18.2894	2.52149
309	P	0.672949	0.799754	0.546144	Albedo_mean_d	18.2894	2.52149
310	P	0.673019	0.822637	0.523401	Albedo_mean_d	18.2894	2.52149
311	P	0.666322	0.839107	0.493537	Albedo_mean_d	18.2894	2.52149
312	P	0.665145	0.860435	0.469855	Albedo_mean_d	18.2894	2.52149
313	P	0.669461	0.88214	0.456782	Albedo_mean_d	18.2894	2.52149
314	P	0.678771	0.912503	0.445039	Albedo_mean_d	18.2894	2.52149
315	P	0.684744	0.937655	0.431833	Albedo_mean_d	18.2894	2.52149
316	P	0.702633	0.969103	0.436164	Albedo_mean_d	18.2894	2.52149
317	P	0.71964	1.00642	0.432856	Albedo_mean_d	18.2894	2.52149
318	P	0.743126	1.04615	0.440104	Albedo_mean_d	18.2894	2.52149
319	P	0.782252	1.0926	0.471901	Albedo_mean_d	18.2894	2.52149
320	P	0.797106	1.11846	0.475748	Albedo_mean_d	18.2894	2.52149
321	P	0.810171	1.14621	0.474128	Albedo_mean_d	18.2894	2.52149
322	P	0.806959	1.16136	0.452555	Albedo_mean_d	18.2894	2.52149
323	P	0.823903	1.18303	0.464776	Albedo_mean_d	18.2894	2.52149
324	P	0.844629	1.20186	0.487399	Albedo_mean_d	18.2894	2.52149
325	P	0.851742	1.20707	0.49641	Albedo_mean_d	18.2894	2.52149
326	P	0.859975	1.21341	0.50654	Albedo_mean_d	18.2894	2.52149
327	P	0.871599	1.22314	0.520062	Albedo_mean_d	18.2894	2.52149
328	P	0.866078	1.21572	0.516438	Albedo_mean_d	18.2894	2.52149
329	P	0.851955	1.1997	0.504212	Albedo_mean_d	18.2894	2.52149
330	P	0.843633	1.18948	0.497788	Albedo_mean_d	18.2894	2.52149
331	P	0.824478	1.16843	0.480529	Albedo_mean_d	18.2894	2.52149
332	P	0.811772	1.15519	0.468349	Albedo_mean_d	18.2894	2.52149
333	P	0.807713	1.15198	0.463445	Albedo_mean_d	18.2894	2.52149
334	P	0.778909	1.1254	0.432423	Albedo_mean_d	18.2894	2.52149
335	P	0.733787	1.06224	0.405338	Albedo_mean_d	18.2894	2.52149
336	P	0.687792	0.998409	0.377176	Albedo_mean_d	18.2894	2.52149
337	P	0.673755	0.966742	0.380767	Albedo_mean_d	18.2894	2.52149
338	P	0.6588	0.934362	0.383237	Albedo_mean_d	18.2894	2.52149
339	P	0.632055	0.890396	0.373713	Albedo_mean_d	18.2894	2.52149
340	P	0.593519	0.834844	0.352194	Albedo_mean_d	18.2894	2.52149
341	P	0.552502	0.777015	0.32799	Albedo_mean_d	18.2894	2.52149
342	P	0.531059	0.738962	0.323155	Albedo_mean_d	18.2894	2.52149
343	P	0.540313	0.731811	0.348815	Albedo_mean_d	18.2894	2.52149
344	P	0.54786	0.723158	0.372563	Albedo_mean_d	18.2894	2.52149
345	P	0.560851	0.720152	0.401551	Albedo_mean_d	18.2894	2.52149
346	P	0.579286	0.722794	0.435778	Albedo_mean_d	18.2894	2.52149
347	P	0.590036	0.716583	0.463488	Albedo_mean_d	18.2894	2.52149
348	P	0.54864	0.657059	0.440221	Albedo_mean_d	18.2894	2.52149
349	P	0.529138	0.618261	0.440015	Albedo_mean_d	18.2894	2.52149
350	P	0.53526	0.625546	0.444974	Albedo_mean_d	18.2894	2.52149
351	P	0.558708	0.650157	0.467259	Albedo_mean_d	18.2894	2.52149
352	P	0.577059	0.66967	0.484447	Albedo_mean_d	18.2894	2.52149
353	P	0.605509	0.699283	0.511734	Albedo_mean_d	18.2894	2.52149
354	P	0.608487	0.703424	0.51355	Albedo_mean_d	18.2894	2.52149
355	P	0.62596	0.721983	0.529938	Albedo_mean_d	18.2894	2.52149
356	P	0.652467	0.749497	0.555437	Albedo_mean_d	18.2894	2.52149
357	P	0.647859	0.745819	0.549898	Albedo_mean_d	18.2894	2.52149
358	P	0.62351	0.722323	0.524698	Albedo_mean_d	18.2894	2.52149
359	P	0.60379	0.703378	0.504202	Albedo_mean_d	18.2894	2.52149
360	P	0.60379	0.703378	0.504202	Albedo_mean_d	18.2894	2.52149
361	P	0.60379	0.703378	0.504202	Albedo_mean_d	18.2894	2.52149
362	P	0.60379	0.703378	0.504202	Albedo_mean_d	18.2894	2.52149
363	P	0.60379	0.703378	0.504202	Albedo_mean_d	18.2894	2.52149
364	P	0.60379	0.703378	0.504202	Albedo_mean_d	18.2894	2.52149
365	P	0.60379	0.703378	0.504202	Albedo_mean_d	18.2894	2.52149
366	P	0.60379	0.703378	0.504202	Albedo_mean_d	18.2894	2.52149
1	S	0.76951	0.839489	0.699531	Albedo_mean_d	6.29796	1.76735
2	S	0.76951	0.839489	0.699531	Albedo_mean_d	6.29796	1.76735
3	S	0.76951	0.839489	0.699531	Albedo_mean_d	6.29796	1.76735
4	S	0.76951	0.839489	0.699531	Albedo_mean_d	6.29796	1.76735
5	S	0.76951	0.839489	0.699531	Albedo_mean_d	6.29796	1.76735
6	S	0.76951	0.839489	0.699531	Albedo_mean_d	6.29796	1.76735
7	S	0.76951	0.839489	0.699531	Albedo_mean_d	6.29796	1.76735
8	S	0.76951	0.839489	0.699531	Albedo_mean_d	6.29796	1.76735
9	S	0.78157	0.851549	0.711591	Albedo_mean_d	6.29796	1.76735
10	S	0.787622	0.857602	0.717643	Albedo_mean_d	6.29796	1.76735
11	S	0.78804	0.858019	0.718061	Albedo_mean_d	6.29796	1.76735
12	S	0.782823	0.852802	0.712844	Albedo_mean_d	6.29796	1.76735
13	S	0.797118	0.867098	0.727139	Albedo_mean_d	6.29796	1.76735
14	S	0.775424	0.845403	0.705445	Albedo_mean_d	6.29796	1.76735
15	S	0.754006	0.823986	0.684027	Albedo_mean_d	6.29796	1.76735
16	S	0.739312	0.809291	0.669332	Albedo_mean_d	6.29796	1.76735
17	S	0.731339	0.801318	0.66136	Albedo_mean_d	6.29796	1.76735
18	S	0.730693	0.800672	0.660714	Albedo_mean_d	6.29796	1.76735
19	S	0.731298	0.801277	0.661319	Albedo_mean_d	6.29796	1.76735
20	S	0.724816	0.794795	0.654837	Albedo_mean_d	6.29796	1.76735
21	S	0.722588	0.792567	0.652609	Albedo_mean_d	6.29796	1.76735
22	S	0.724614	0.794593	0.654635	Albedo_mean_d	6.29796	1.76735
23	S	0.730893	0.800872	0.660914	Albedo_mean_d	6.29796	1.76735
24	S	0.741425	0.811404	0.671446	Albedo_mean_d	6.29796	1.76735
25	S	0.756211	0.82619	0.686232	Albedo_mean_d	6.29796	1.76735
26	S	0.774878	0.844857	0.704899	Albedo_mean_d	6.29796	1.76735
27	S	0.797425	0.867405	0.727446	Albedo_mean_d	6.29796	1.76735
28	S	0.794348	0.864328	0.724369	Albedo_mean_d	6.29796	1.76735
29	S	0.821149	0.891128	0.75117	Albedo_mean_d	6.29796	1.76735
30	S	0.84156	0.911539	0.771581	Albedo_mean_d	6.29796	1.76735
31	S	0.855582	0.925561	0.785603	Albedo_mean_d	6.29796	1.76735
32	S	0.863215	0.933194	0.793236	Albedo_mean_d	6.29796	1.76735
33	S	0.86616	0.936139	0.79618	Albedo_mean_d	6.29796	1.76735
34	S	0.867052	0.937031	0.797073	Albedo_mean_d	6.29796	1.76735
35	S	0.865892	0.935871	0.795913	Albedo_mean_d	6.29796	1.76735
36	S	0.862679	0.932658	0.7927	Albedo_mean_d	6.29796	1.76735
37	S	0.857414	0.927393	0.787435	Albedo_mean_d	6.29796	1.76735
38	S	0.850097	0.920076	0.780117	Albedo_mean_d	6.29796	1.76735
39	S	0.843222	0.913201	0.773243	Albedo_mean_d	6.29796	1.76735
40	S	0.836791	0.90677	0.766812	Albedo_mean_d	6.29796	1.76735
41	S	0.830803	0.900782	0.760824	Albedo_mean_d	6.29796	1.76735
42	S	0.825258	0.895237	0.755279	Albedo_mean_d	6.29796	1.76735
43	S	0.824445	0.894424	0.754465	Albedo_mean_d	6.29796	1.76735
44	S	0.821683	0.891662	0.751703	Albedo_mean_d	6.29796	1.76735
45	S	0.816972	0.886951	0.746993	Albedo_mean_d	6.29796	1.76735
46	S	0.810312	0.880292	0.740333	Albedo_mean_d	6.29796	1.76735
47	S	0.802592	0.872572	0.732613	Albedo_mean_d	6.29796	1.76735
48	S	0.791506	0.861485	0.721527	Albedo_mean_d	6.29796	1.76735
49	S	0.783056	0.853035	0.713076	Albedo_mean_d	6.29796	1.76735
50	S	0.777242	0.847221	0.707262	Albedo_mean_d	6.29796	1.76735
51	S	0.774064	0.844043	0.704085	Albedo_mean_d	6.29796	1.76735
52	S	0.773523	0.843502	0.703543	Albedo_mean_d	6.29796	1.76735
53	S	0.775618	0.845597	0.705638	Albedo_mean_d	6.29796	1.76735
54	S	0.773326	0.843306	0.703347	Albedo_mean_d	6.29796	1.76735
55	S	0.766649	0.836628	0.69667	Albedo_mean_d	6.29796	1.76735
56	S	0.755585	0.825564	0.685606	Albedo_mean_d	6.29796	1.76735
57	S	0.740135	0.810114	0.670156	Albedo_mean_d	6.29796	1.76735
58	S	0.720368	0.790347	0.650389	Albedo_mean_d	6.29796	1.76735
59	S	0.702965	0.772945	0.632986	Albedo_mean_d	6.29796	1.76735
60	S	0.687926	0.757905	0.617947	Albedo_mean_d	6.29796	1.76735
61	S	0.675251	0.74523	0.605272	Albedo_mean_d	6.29796	1.76735
62	S	0.667653	0.737632	0.597674	Albedo_mean_d	6.29796	1.76735
63	S	0.665133	0.735113	0.595154	Albedo_mean_d	6.29796	1.76735
64	S	0.661689	0.731668	0.59171	Albedo_mean_d	6.29796	1.76735
65	S	0.657319	0.727299	0.58734	Albedo_mean_d	6.29796	1.76735
66	S	0.650924	0.720903	0.580945	Albedo_mean_d	6.29796	1.76735
67	S	0.642503	0.712482	0.572524	Albedo_mean_d	6.29796	1.76735
68	S	0.632057	0.702036	0.562077	Albedo_mean_d	6.29796	1.76735
69	S	0.624111	0.69409	0.554132	Albedo_mean_d	6.29796	1.76735
70	S	0.618667	0.688646	0.548687	Albedo_mean_d	6.29796	1.76735
71	S	0.615724	0.685703	0.545744	Albedo_mean_d	6.29796	1.76735
72	S	0.618014	0.6952	0.540829	Albedo_mean_d	6.29796	1.76735
73	S	0.615256	0.699008	0.531504	Albedo_mean_d	6.29796	1.76735
74	S	0.634985	0.724663	0.545306	Albedo_mean_d	6.29796	1.76735
75	S	0.643242	0.738208	0.548277	Albedo_mean_d	6.29796	1.76735
76	S	0.640029	0.739642	0.540416	Albedo_mean_d	6.29796	1.76735
77	S	0.621742	0.725363	0.518121	Albedo_mean_d	6.29796	1.76735
78	S	0.617844	0.724833	0.510856	Albedo_mean_d	6.29796	1.76735
79	S	0.628335	0.738052	0.518618	Albedo_mean_d	6.29796	1.76735
80	S	0.653215	0.765021	0.54141	Albedo_mean_d	6.29796	1.76735
81	S	0.647466	0.760721	0.534212	Albedo_mean_d	6.29796	1.76735
82	S	0.635889	0.76041	0.511367	Albedo_mean_d	6.29796	1.76735
83	S	0.623459	0.758705	0.488212	Albedo_mean_d	6.29796	1.76735
84	S	0.608971	0.753108	0.464834	Albedo_mean_d	6.29796	1.76735
85	S	0.592426	0.74362	0.441233	Albedo_mean_d	6.29796	1.76735
86	S	0.573824	0.73024	0.417408	Albedo_mean_d	6.29796	1.76735
87	S	0.553992	0.70659	0.401394	Albedo_mean_d	6.29796	1.76735
88	S	0.545119	0.696815	0.393423	Albedo_mean_d	6.29796	1.76735
89	S	0.515556	0.669266	0.361846	Albedo_mean_d	6.29796	1.76735
90	S	0.502381	0.66164	0.343122	Albedo_mean_d	6.29796	1.76735
91	S	0.5179	0.680991	0.35481	Albedo_mean_d	6.29796	1.76735
92	S	0.546095	0.7113	0.380891	Albedo_mean_d	6.29796	1.76735
93	S	0.561577	0.727177	0.395977	Albedo_mean_d	6.29796	1.76735
94	S	0.565849	0.730127	0.40157	Albedo_mean_d	6.29796	1.76735
95	S	0.5502	0.719203	0.381197	Albedo_mean_d	6.29796	1.76735
96	S	0.548072	0.727846	0.368298	Albedo_mean_d	6.29796	1.76735
97	S	0.549083	0.729009	0.369157	Albedo_mean_d	6.29796	1.76735
98	S	0.574641	0.746846	0.402437	Albedo_mean_d	6.29796	1.76735
99	S	0.601701	0.765928	0.437473	Albedo_mean_d	6.29796	1.76735
100	S	0.630977	0.79029	0.471664	Albedo_mean_d	6.29796	1.76735
101	S	0.660331	0.81559	0.505072	Albedo_mean_d	6.29796	1.76735
102	S	0.686334	0.839851	0.532817	Albedo_mean_d	6.29796	1.76735
103	S	0.702189	0.846605	0.557773	Albedo_mean_d	6.29796	1.76735
104	S	0.717706	0.853406	0.582006	Albedo_mean_d	6.29796	1.76735
105	S	0.727988	0.856895	0.599081	Albedo_mean_d	6.29796	1.76735
106	S	0.720804	0.84336	0.598248	Albedo_mean_d	6.29796	1.76735
107	S	0.713746	0.835833	0.591659	Albedo_mean_d	6.29796	1.76735
108	S	0.704037	0.830848	0.577226	Albedo_mean_d	6.29796	1.76735
109	S	0.688782	0.822732	0.554832	Albedo_mean_d	6.29796	1.76735
110	S	0.677144	0.813272	0.541016	Albedo_mean_d	6.29796	1.76735
111	S	0.683197	0.815204	0.55119	Albedo_mean_d	6.29796	1.76735
112	S	0.693261	0.819745	0.566777	Albedo_mean_d	6.29796	1.76735
113	S	0.67885	0.807814	0.549885	Albedo_mean_d	6.29796	1.76735
114	S	0.66619	0.800674	0.531706	Albedo_mean_d	6.29796	1.76735
115	S	0.651154	0.791912	0.510397	Albedo_mean_d	6.29796	1.76735
116	S	0.642715	0.783654	0.501777	Albedo_mean_d	6.29796	1.76735
117	S	0.6334	0.779322	0.487478	Albedo_mean_d	6.29796	1.76735
118	S	0.626988	0.784742	0.469234	Albedo_mean_d	6.29796	1.76735
119	S	0.622558	0.789302	0.455815	Albedo_mean_d	6.29796	1.76735
120	S	0.613342	0.791402	0.435283	Albedo_mean_d	6.29796	1.76735
121	S	0.60561	0.79762	0.413601	Albedo_mean_d	6.29796	1.76735
122	S	0.599761	0.802372	0.39715	Albedo_mean_d	6.29796	1.76735
123	S	0.59279	0.802676	0.382904	Albedo_mean_d	6.29796	1.76735
124	S	0.586589	0.802984	0.370194	Albedo_mean_d	6.29796	1.76735
125	S	0.580645	0.803355	0.357934	Albedo_mean_d	6.29796	1.76735
126	S	0.573001	0.802429	0.343574	Albedo_mean_d	6.29796	1.76735
127	S	0.564185	0.8028	0.32557	Albedo_mean_d	6.29796	1.76735
128	S	0.555807	0.80444	0.307174	Albedo_mean_d	6.29796	1.76735
129	S	0.54601	0.80317	0.288851	Albedo_mean_d	6.29796	1.76735
130	S	0.537601	0.801756	0.273446	Albedo_mean_d	6.29796	1.76735
131	S	0.523595	0.80176	0.245431	Albedo_mean_d	6.29796	1.76735
132	S	0.510785	0.796772	0.224797	Albedo_mean_d	6.29796	1.76735
133	S	0.502604	0.794305	0.210903	Albedo_mean_d	6.29796	1.76735
134	S	0.493408	0.79119	0.195627	Albedo_mean_d	6.29796	1.76735
135	S	0.490959	0.787624	0.194295	Albedo_mean_d	6.29796	1.76735
136	S	0.488596	0.783341	0.19385	Albedo_mean_d	6.29796	1.76735
137	S	0.485528	0.778118	0.192938	Albedo_mean_d	6.29796	1.76735
138	S	0.482787	0.773548	0.192027	Albedo_mean_d	6.29796	1.76735
139	S	0.479944	0.769574	0.190314	Albedo_mean_d	6.29796	1.76735
140	S	0.477301	0.765435	0.189166	Albedo_mean_d	6.29796	1.76735
141	S	0.475314	0.762002	0.188627	Albedo_mean_d	6.29796	1.76735
142	S	0.472523	0.757503	0.187543	Albedo_mean_d	6.29796	1.76735
143	S	0.470306	0.752958	0.187655	Albedo_mean_d	6.29796	1.76735
144	S	0.467217	0.747872	0.186561	Albedo_mean_d	6.29796	1.76735
145	S	0.463355	0.741771	0.18494	Albedo_mean_d	6.29796	1.76735
146	S	0.460925	0.736663	0.185187	Albedo_mean_d	6.29796	1.76735
147	S	0.459238	0.732563	0.185914	Albedo_mean_d	6.29796	1.76735
148	S	0.456734	0.727911	0.185556	Albedo_mean_d	6.29796	1.76735
149	S	0.453743	0.722816	0.184671	Albedo_mean_d	6.29796	1.76735
150	S	0.450857	0.716929	0.184785	Albedo_mean_d	6.29796	1.76735
151	S	0.447068	0.709055	0.18508	Albedo_mean_d	6.29796	1.76735
152	S	0.442038	0.699626	0.18445	Albedo_mean_d	6.29796	1.76735
153	S	0.436719	0.688772	0.184667	Albedo_mean_d	6.29796	1.76735
154	S	0.431565	0.67861	0.184521	Albedo_mean_d	6.29796	1.76735
155	S	0.424732	0.665011	0.184453	Albedo_mean_d	6.29796	1.76735
156	S	0.416626	0.648867	0.184385	Albedo_mean_d	6.29796	1.76735
157	S	0.408052	0.631261	0.184843	Albedo_mean_d	6.29796	1.76735
158	S	0.39781	0.611623	0.183997	Albedo_mean_d	6.29796	1.76735
159	S	0.387903	0.591936	0.183869	Albedo_mean_d	6.29796	1.76735
160	S	0.375591	0.565707	0.185474	Albedo_mean_d	6.29796	1.76735
161	S	0.362202	0.538347	0.186057	Albedo_mean_d	6.29796	1.76735
162	S	0.350913	0.514795	0.187032	Albedo_mean_d	6.29796	1.76735
163	S	0.338241	0.489295	0.187187	Albedo_mean_d	6.29796	1.76735
164	S	0.325343	0.462906	0.18778	Albedo_mean_d	6.29796	1.76735
165	S	0.312267	0.436572	0.187961	Albedo_mean_d	6.29796	1.76735
166	S	0.299222	0.40998	0.188465	Albedo_mean_d	6.29796	1.76735
167	S	0.284173	0.381774	0.186573	Albedo_mean_d	6.29796	1.76735
168	S	0.270344	0.356125	0.184563	Albedo_mean_d	6.29796	1.76735
169	S	0.257843	0.330365	0.185321	Albedo_mean_d	6.29796	1.76735
170	S	0.247445	0.308389	0.1865	Albedo_mean_d	6.29796	1.76735
171	S	0.237908	0.288915	0.186902	Albedo_mean_d	6.29796	1.76735
172	S	0.228508	0.271587	0.18543	Albedo_mean_d	6.29796	1.76735
173	S	0.219901	0.255328	0.184475	Albedo_mean_d	6.29796	1.76735
174	S	0.211634	0.240461	0.182808	Albedo_mean_d	6.29796	1.76735
175	S	0.207086	0.23276	0.181413	Albedo_mean_d	6.29796	1.76735
176	S	0.202715	0.226025	0.179405	Albedo_mean_d	6.29796	1.76735
177	S	0.196901	0.216514	0.177288	Albedo_mean_d	6.29796	1.76735
178	S	0.192759	0.209731	0.175787	Albedo_mean_d	6.29796	1.76735
179	S	0.188798	0.203	0.174596	Albedo_mean_d	6.29796	1.76735
180	S	0.185752	0.198003	0.1735	Albedo_mean_d	6.29796	1.76735
181	S	0.185099	0.196792	0.173405	Albedo_mean_d	6.29796	1.76735
182	S	0.187066	0.198147	0.175986	Albedo_mean_d	6.29796	1.76735
183	S	0.188912	0.199649	0.178176	Albedo_mean_d	6.29796	1.76735
184	S	0.189502	0.201054	0.17795	Albedo_mean_d	6.29796	1.76735
185	S	0.189484	0.201082	0.177886	Albedo_mean_d	6.29796	1.76735
186	S	0.189215	0.201304	0.177126	Albedo_mean_d	6.29796	1.76735
187	S	0.190057	0.201248	0.178867	Albedo_mean_d	6.29796	1.76735
188	S	0.191367	0.201914	0.180819	Albedo_mean_d	6.29796	1.76735
189	S	0.192493	0.202319	0.182666	Albedo_mean_d	6.29796	1.76735
190	S	0.193692	0.203177	0.184208	Albedo_mean_d	6.29796	1.76735
191	S	0.195095	0.204066	0.186123	Albedo_mean_d	6.29796	1.76735
192	S	0.196249	0.204637	0.18786	Albedo_mean_d	6.29796	1.76735
193	S	0.197221	0.204783	0.18966	Albedo_mean_d	6.29796	1.76735
194	S	0.198652	0.206076	0.191228	Albedo_mean_d	6.29796	1.76735
195	S	0.199672	0.206947	0.192397	Albedo_mean_d	6.29796	1.76735
196	S	0.199905	0.207119	0.192691	Albedo_mean_d	6.29796	1.76735
197	S	0.19954	0.20667	0.192409	Albedo_mean_d	6.29796	1.76735
198	S	0.199515	0.206001	0.193029	Albedo_mean_d	6.29796	1.76735
199	S	0.199286	0.204883	0.193688	Albedo_mean_d	6.29796	1.76735
200	S	0.199571	0.205162	0.19398	Albedo_mean_d	6.29796	1.76735
201	S	0.200834	0.205935	0.195733	Albedo_mean_d	6.29796	1.76735
202	S	0.200901	0.206366	0.195437	Albedo_mean_d	6.29796	1.76735
203	S	0.201474	0.207672	0.195276	Albedo_mean_d	6.29796	1.76735
204	S	0.202008	0.208306	0.19571	Albedo_mean_d	6.29796	1.76735
205	S	0.202325	0.208367	0.196284	Albedo_mean_d	6.29796	1.76735
206	S	0.201701	0.207824	0.195577	Albedo_mean_d	6.29796	1.76735
207	S	0.201615	0.208209	0.195021	Albedo_mean_d	6.29796	1.76735
208	S	0.200639	0.207285	0.193992	Albedo_mean_d	6.29796	1.76735
209	S	0.199788	0.206214	0.193362	Albedo_mean_d	6.29796	1.76735
210	S	0.198947	0.205093	0.192802	Albedo_mean_d	6.29796	1.76735
211	S	0.197372	0.204402	0.190342	Albedo_mean_d	6.29796	1.76735
212	S	0.197104	0.204354	0.189853	Albedo_mean_d	6.29796	1.76735
213	S	0.196547	0.203631	0.189463	Albedo_mean_d	6.29796	1.76735
214	S	0.195379	0.203238	0.187519	Albedo_mean_d	6.29796	1.76735
215	S	0.194025	0.202471	0.185579	Albedo_mean_d	6.29796	1.76735
216	S	0.192611	0.20112	0.184102	Albedo_mean_d	6.29796	1.76735
217	S	0.191143	0.200428	0.181857	Albedo_mean_d	6.29796	1.76735
218	S	0.189124	0.198445	0.179802	Albedo_mean_d	6.29796	1.76735
219	S	0.186769	0.196597	0.176941	Albedo_mean_d	6.29796	1.76735
220	S	0.184384	0.194898	0.17387	Albedo_mean_d	6.29796	1.76735
221	S	0.18252	0.193382	0.171658	Albedo_mean_d	6.29796	1.76735
222	S	0.180931	0.191662	0.1702	Albedo_mean_d	6.29796	1.76735
223	S	0.179759	0.190645	0.168872	Albedo_mean_d	6.29796	1.76735
224	S	0.177878	0.189159	0.166597	Albedo_mean_d	6.29796	1.76735
225	S	0.176811	0.187858	0.165764	Albedo_mean_d	6.29796	1.76735
226	S	0.17688	0.186601	0.167158	Albedo_mean_d	6.29796	1.76735
227	S	0.176923	0.187247	0.166599	Albedo_mean_d	6.29796	1.76735
228	S	0.176426	0.187973	0.164878	Albedo_mean_d	6.29796	1.76735
229	S	0.177761	0.18961	0.165912	Albedo_mean_d	6.29796	1.76735
230	S	0.177274	0.189473	0.165076	Albedo_mean_d	6.29796	1.76735
231	S	0.176838	0.190869	0.162806	Albedo_mean_d	6.29796	1.76735
232	S	0.176678	0.190565	0.16279	Albedo_mean_d	6.29796	1.76735
233	S	0.177851	0.192338	0.163363	Albedo_mean_d	6.29796	1.76735
234	S	0.180343	0.195201	0.165484	Albedo_mean_d	6.29796	1.76735
235	S	0.182547	0.198682	0.166413	Albedo_mean_d	6.29796	1.76735
236	S	0.184633	0.202104	0.167162	Albedo_mean_d	6.29796	1.76735
237	S	0.185422	0.205331	0.165514	Albedo_mean_d	6.29796	1.76735
238	S	0.186907	0.208444	0.16537	Albedo_mean_d	6.29796	1.76735
239	S	0.187951	0.211799	0.164103	Albedo_mean_d	6.29796	1.76735
240	S	0.189847	0.216021	0.163673	Albedo_mean_d	6.29796	1.76735
241	S	0.190165	0.217963	0.162367	Albedo_mean_d	6.29796	1.76735
242	S	0.191527	0.220463	0.162591	Albedo_mean_d	6.29796	1.76735
243	S	0.19543	0.223236	0.167624	Albedo_mean_d	6.29796	1.76735
244	S	0.196515	0.225874	0.167155	Albedo_mean_d	6.29796	1.76735
245	S	0.199176	0.229789	0.168562	Albedo_mean_d	6.29796	1.76735
246	S	0.199707	0.231156	0.168258	Albedo_mean_d	6.29796	1.76735
247	S	0.200243	0.233708	0.166778	Albedo_mean_d	6.29796	1.76735
248	S	0.201915	0.236987	0.166844	Albedo_mean_d	6.29796	1.76735
249	S	0.2052	0.241432	0.168969	Albedo_mean_d	6.29796	1.76735
250	S	0.207937	0.242496	0.173378	Albedo_mean_d	6.29796	1.76735
251	S	0.209484	0.243082	0.175885	Albedo_mean_d	6.29796	1.76735
252	S	0.212148	0.244958	0.179339	Albedo_mean_d	6.29796	1.76735
253	S	0.213312	0.246951	0.179674	Albedo_mean_d	6.29796	1.76735
254	S	0.213638	0.248176	0.1791	Albedo_mean_d	6.29796	1.76735
255	S	0.210563	0.247427	0.173698	Albedo_mean_d	6.29796	1.76735
256	S	0.20922	0.249865	0.168575	Albedo_mean_d	6.29796	1.76735
257	S	0.214095	0.25865	0.16954	Albedo_mean_d	6.29796	1.76735
258	S	0.211653	0.263252	0.160054	Albedo_mean_d	6.29796	1.76735
259	S	0.211015	0.267809	0.154222	Albedo_mean_d	6.29796	1.76735
260	S	0.21914	0.282492	0.155788	Albedo_mean_d	6.29796	1.76735
261	S	0.223747	0.287911	0.159583	Albedo_mean_d	6.29796	1.76735
262	S	0.230462	0.298378	0.162547	Albedo_mean_d	6.29796	1.76735
263	S	0.235908	0.307077	0.164739	Albedo_mean_d	6.29796	1.76735
264	S	0.238441	0.311739	0.165144	Albedo_mean_d	6.29796	1.76735
265	S	0.247736	0.324151	0.17132	Albedo_mean_d	6.29796	1.76735
266	S	0.265488	0.347693	0.183283	Albedo_mean_d	6.29796	1.76735
267	S	0.277783	0.364931	0.190635	Albedo_mean_d	6.29796	1.76735
268	S	0.286075	0.377319	0.19483	Albedo_mean_d	6.29796	1.76735
269	S	0.291176	0.385671	0.196682	Albedo_mean_d	6.29796	1.76735
270	S	0.316693	0.413592	0.219795	Albedo_mean_d	6.29796	1.76735
271	S	0.357537	0.455994	0.259081	Albedo_mean_d	6.29796	1.76735
272	S	0.353126	0.452294	0.253958	Albedo_mean_d	6.29796	1.76735
273	S	0.352517	0.45155	0.253484	Albedo_mean_d	6.29796	1.76735
274	S	0.352192	0.450243	0.25414	Albedo_mean_d	6.29796	1.76735
275	S	0.361926	0.45815	0.265701	Albedo_mean_d	6.29796	1.76735
276	S	0.388231	0.487945	0.288517	Albedo_mean_d	6.29796	1.76735
277	S	0.390614	0.490474	0.290755	Albedo_mean_d	6.29796	1.76735
278	S	0.391659	0.492236	0.291082	Albedo_mean_d	6.29796	1.76735
279	S	0.389263	0.492137	0.28639	Albedo_mean_d	6.29796	1.76735
280	S	0.381952	0.488343	0.275561	Albedo_mean_d	6.29796	1.76735
281	S	0.369132	0.475524	0.262741	Albedo_mean_d	6.29796	1.76735
282	S	0.385665	0.492056	0.279274	Albedo_mean_d	6.29796	1.76735
283	S	0.38177	0.488161	0.275379	Albedo_mean_d	6.29796	1.76735
284	S	0.39554	0.501931	0.289149	Albedo_mean_d	6.29796	1.76735
285	S	0.375142	0.481533	0.268751	Albedo_mean_d	6.29796	1.76735
286	S	0.356133	0.462524	0.249742	Albedo_mean_d	6.29796	1.76735
287	S	0.367909	0.4743	0.261518	Albedo_mean_d	6.29796	1.76735
288	S	0.373865	0.480256	0.267474	Albedo_mean_d	6.29796	1.76735
289	S	0.379835	0.486226	0.273444	Albedo_mean_d	6.29796	1.76735
290	S	0.36738	0.473771	0.260989	Albedo_mean_d	6.29796	1.76735
291	S	0.36349	0.469881	0.257099	Albedo_mean_d	6.29796	1.76735
292	S	0.373213	0.479604	0.266822	Albedo_mean_d	6.29796	1.76735
293	S	0.374247	0.480638	0.267856	Albedo_mean_d	6.29796	1.76735
294	S	0.39465	0.501041	0.288259	Albedo_mean_d	6.29796	1.76735
295	S	0.409883	0.516274	0.303492	Albedo_mean_d	6.29796	1.76735
296	S	0.432338	0.53873	0.325947	Albedo_mean_d	6.29796	1.76735
297	S	0.407104	0.513495	0.300713	Albedo_mean_d	6.29796	1.76735
298	S	0.41224	0.518631	0.305849	Albedo_mean_d	6.29796	1.76735
299	S	0.401847	0.508238	0.295456	Albedo_mean_d	6.29796	1.76735
300	S	0.443743	0.550134	0.337352	Albedo_mean_d	6.29796	1.76735
301	S	0.469205	0.575596	0.362814	Albedo_mean_d	6.29796	1.76735
302	S	0.502209	0.6086	0.395818	Albedo_mean_d	6.29796	1.76735
303	S	0.542754	0.649145	0.436363	Albedo_mean_d	6.29796	1.76735
304	S	0.583761	0.690152	0.47737	Albedo_mean_d	6.29796	1.76735
305	S	0.62523	0.731621	0.518839	Albedo_mean_d	6.29796	1.76735
306	S	0.647763	0.754154	0.541372	Albedo_mean_d	6.29796	1.76735
307	S	0.677862	0.784253	0.571471	Albedo_mean_d	6.29796	1.76735
308	S	0.715905	0.822296	0.609514	Albedo_mean_d	6.29796	1.76735
309	S	0.737878	0.844269	0.631487	Albedo_mean_d	6.29796	1.76735
310	S	0.763368	0.869759	0.656977	Albedo_mean_d	6.29796	1.76735
311	S	0.77956	0.885951	0.673169	Albedo_mean_d	6.29796	1.76735
312	S	0.818187	0.924578	0.711796	Albedo_mean_d	6.29796	1.76735
313	S	0.850967	0.957358	0.744576	Albedo_mean_d	6.29796	1.76735
314	S	0.885707	0.992098	0.779316	Albedo_mean_d	6.29796	1.76735
315	S	0.882965	0.989356	0.776574	Albedo_mean_d	6.29796	1.76735
316	S	0.878721	0.985112	0.77233	Albedo_mean_d	6.29796	1.76735
317	S	0.872975	0.979366	0.766584	Albedo_mean_d	6.29796	1.76735
318	S	0.865727	0.972118	0.759335	Albedo_mean_d	6.29796	1.76735
319	S	0.859394	0.965785	0.753003	Albedo_mean_d	6.29796	1.76735
320	S	0.853977	0.960369	0.747586	Albedo_mean_d	6.29796	1.76735
321	S	0.849477	0.955868	0.743086	Albedo_mean_d	6.29796	1.76735
322	S	0.847774	0.954165	0.741383	Albedo_mean_d	6.29796	1.76735
323	S	0.848488	0.95488	0.742097	Albedo_mean_d	6.29796	1.76735
324	S	0.8477	0.954091	0.741309	Albedo_mean_d	6.29796	1.76735
325	S	0.845408	0.951799	0.739017	Albedo_mean_d	6.29796	1.76735
326	S	0.841612	0.948003	0.735221	Albedo_mean_d	6.29796	1.76735
327	S	0.836312	0.942703	0.729921	Albedo_mean_d	6.29796	1.76735
328	S	0.831771	0.938162	0.72538	Albedo_mean_d	6.29796	1.76735
329	S	0.827989	0.93438	0.721598	Albedo_mean_d	6.29796	1.76735
330	S	0.824964	0.931355	0.718573	Albedo_mean_d	6.29796	1.76735
331	S	0.822698	0.929089	0.716307	Albedo_mean_d	6.29796	1.76735
332	S	0.821191	0.927582	0.7148	Albedo_mean_d	6.29796	1.76735
333	S	0.820441	0.926832	0.71405	Albedo_mean_d	6.29796	1.76735
334	S	0.818032	0.924423	0.711641	Albedo_mean_d	6.29796	1.76735
335	S	0.813964	0.920355	0.707573	Albedo_mean_d	6.29796	1.76735
336	S	0.808235	0.914627	0.701844	Albedo_mean_d	6.29796	1.76735
337	S	0.800848	0.907239	0.694456	Albedo_mean_d	6.29796	1.76735
338	S	0.7918	0.898191	0.685409	Albedo_mean_d	6.29796	1.76735
339	S	0.785014	0.891405	0.678623	Albedo_mean_d	6.29796	1.76735
340	S	0.78049	0.886881	0.674099	Albedo_mean_d	6.29796	1.76735
341	S	0.778228	0.88462	0.671837	Albedo_mean_d	6.29796	1.76735
342	S	0.778228	0.88462	0.671837	Albedo_mean_d	6.29796	1.76735
343	S	0.778228	0.88462	0.671837	Albedo_mean_d	6.29796	1.76735
344	S	0.778228	0.88462	0.671837	Albedo_mean_d	6.29796	1.76735
345	S	0.778228	0.88462	0.671837	Albedo_mean_d	6.29796	1.76735
346	S	0.778228	0.88462	0.671837	Albedo_mean_d	6.29796	1.76735
347	S	0.778228	0.88462	0.671837	Albedo_mean_d	6.29796	1.76735
348	S	0.778228	0.88462	0.671837	Albedo_mean_d	6.29796	1.76735
349	S	0.778228	0.88462	0.671837	Albedo_mean_d	6.29796	1.76735
350	S	0.778228	0.88462	0.671837	Albedo_mean_d	6.29796	1.76735
351	S	0.778228	0.88462	0.671837	Albedo_mean_d	6.29796	1.76735
352	S	0.778228	0.88462	0.671837	Albedo_mean_d	6.29796	1.76735
353	S	0.778228	0.88462	0.671837	Albedo_mean_d	6.29796	1.76735
354	S	0.778228	0.88462	0.671837	Albedo_mean_d	6.29796	1.76735
355	S	0.778228	0.88462	0.671837	Albedo_mean_d	6.29796	1.76735
356	S	0.778228	0.88462	0.671837	Albedo_mean_d	6.29796	1.76735
357	S	0.778228	0.88462	0.671837	Albedo_mean_d	6.29796	1.76735
358	S	0.778228	0.88462	0.671837	Albedo_mean_d	6.29796	1.76735
359	S	0.778228	0.88462	0.671837	Albedo_mean_d	6.29796	1.76735
360	S	0.778228	0.88462	0.671837	Albedo_mean_d	6.29796	1.76735
361	S	0.778228	0.88462	0.671837	Albedo_mean_d	6.29796	1.76735
362	S	0.778228	0.88462	0.671837	Albedo_mean_d	6.29796	1.76735
363	S	0.778228	0.88462	0.671837	Albedo_mean_d	6.29796	1.76735
364	S	0.778228	0.88462	0.671837	Albedo_mean_d	6.29796	1.76735
365	S	0.778228	0.88462	0.671837	Albedo_mean_d	6.29796	1.76735
366	S	0.778228	0.88462	0.671837	Albedo_mean_d	6.29796	1.76735
1	W	0.699413	0.791284	0.607543	Albedo_mean_d	19.6638	3.91014
2	W	0.699413	0.791284	0.607543	Albedo_mean_d	19.6638	3.91014
3	W	0.699413	0.791284	0.607543	Albedo_mean_d	19.6638	3.91014
4	W	0.699413	0.791284	0.607543	Albedo_mean_d	19.6638	3.91014
5	W	0.699413	0.791284	0.607543	Albedo_mean_d	19.6638	3.91014
6	W	0.699413	0.791284	0.607543	Albedo_mean_d	19.6638	3.91014
7	W	0.699413	0.791284	0.607543	Albedo_mean_d	19.6638	3.91014
8	W	0.699413	0.791284	0.607543	Albedo_mean_d	19.6638	3.91014
9	W	0.710558	0.810591	0.610524	Albedo_mean_d	19.6638	3.91014
10	W	0.734428	0.836876	0.63198	Albedo_mean_d	19.6638	3.91014
11	W	0.757459	0.856573	0.658345	Albedo_mean_d	19.6638	3.91014
12	W	0.770947	0.877435	0.664459	Albedo_mean_d	19.6638	3.91014
13	W	0.783571	0.896092	0.671049	Albedo_mean_d	19.6638	3.91014
14	W	0.777661	0.895507	0.659815	Albedo_mean_d	19.6638	3.91014
15	W	0.791182	0.908397	0.673968	Albedo_mean_d	19.6638	3.91014
16	W	0.808629	0.930161	0.687097	Albedo_mean_d	19.6638	3.91014
17	W	0.80933	0.931513	0.687146	Albedo_mean_d	19.6638	3.91014
18	W	0.823116	0.944752	0.70148	Albedo_mean_d	19.6638	3.91014
19	W	0.814487	0.933342	0.695633	Albedo_mean_d	19.6638	3.91014
20	W	0.832496	0.946336	0.718656	Albedo_mean_d	19.6638	3.91014
21	W	0.834918	0.944277	0.72556	Albedo_mean_d	19.6638	3.91014
22	W	0.839207	0.942398	0.736015	Albedo_mean_d	19.6638	3.91014
23	W	0.839967	0.935308	0.744626	Albedo_mean_d	19.6638	3.91014
24	W	0.839229	0.925035	0.753424	Albedo_mean_d	19.6638	3.91014
25	W	0.81913	0.900746	0.737515	Albedo_mean_d	19.6638	3.91014
26	W	0.806809	0.88958	0.724038	Albedo_mean_d	19.6638	3.91014
27	W	0.802448	0.875263	0.729633	Albedo_mean_d	19.6638	3.91014
28	W	0.808688	0.872485	0.744891	Albedo_mean_d	19.6638	3.91014
29	W	0.811113	0.866457	0.755769	Albedo_mean_d	19.6638	3.91014
30	W	0.802254	0.854958	0.74955	Albedo_mean_d	19.6638	3.91014
31	W	0.803221	0.848192	0.758251	Albedo_mean_d	19.6638	3.91014
32	W	0.808088	0.84805	0.768126	Albedo_mean_d	19.6638	3.91014
33	W	0.799982	0.835195	0.764769	Albedo_mean_d	19.6638	3.91014
34	W	0.796413	0.830867	0.761959	Albedo_mean_d	19.6638	3.91014
35	W	0.792379	0.825997	0.758761	Albedo_mean_d	19.6638	3.91014
36	W	0.7924	0.823477	0.761324	Albedo_mean_d	19.6638	3.91014
37	W	0.791455	0.818938	0.763971	Albedo_mean_d	19.6638	3.91014
38	W	0.791713	0.816025	0.767401	Albedo_mean_d	19.6638	3.91014
39	W	0.796468	0.818715	0.774221	Albedo_mean_d	19.6638	3.91014
40	W	0.806201	0.826311	0.786091	Albedo_mean_d	19.6638	3.91014
41	W	0.811836	0.830633	0.79304	Albedo_mean_d	19.6638	3.91014
42	W	0.818428	0.835791	0.801066	Albedo_mean_d	19.6638	3.91014
43	W	0.81352	0.830626	0.796414	Albedo_mean_d	19.6638	3.91014
44	W	0.815558	0.831759	0.799357	Albedo_mean_d	19.6638	3.91014
45	W	0.817662	0.832938	0.802386	Albedo_mean_d	19.6638	3.91014
46	W	0.81029	0.827518	0.793062	Albedo_mean_d	19.6638	3.91014
47	W	0.808545	0.828689	0.7884	Albedo_mean_d	19.6638	3.91014
48	W	0.807519	0.829078	0.785961	Albedo_mean_d	19.6638	3.91014
49	W	0.802717	0.824574	0.780859	Albedo_mean_d	19.6638	3.91014
50	W	0.7996	0.818618	0.780582	Albedo_mean_d	19.6638	3.91014
51	W	0.799976	0.818753	0.7812	Albedo_mean_d	19.6638	3.91014
52	W	0.802378	0.824269	0.780487	Albedo_mean_d	19.6638	3.91014
53	W	0.799205	0.822138	0.776273	Albedo_mean_d	19.6638	3.91014
54	W	0.795818	0.819677	0.771959	Albedo_mean_d	19.6638	3.91014
55	W	0.790043	0.815469	0.764617	Albedo_mean_d	19.6638	3.91014
56	W	0.783301	0.811436	0.755166	Albedo_mean_d	19.6638	3.91014
57	W	0.780518	0.814348	0.746689	Albedo_mean_d	19.6638	3.91014
58	W	0.780884	0.815658	0.74611	Albedo_mean_d	19.6638	3.91014
59	W	0.776271	0.810967	0.741576	Albedo_mean_d	19.6638	3.91014
60	W	0.77559	0.812545	0.738634	Albedo_mean_d	19.6638	3.91014
61	W	0.778882	0.815139	0.742625	Albedo_mean_d	19.6638	3.91014
62	W	0.778757	0.813252	0.744261	Albedo_mean_d	19.6638	3.91014
63	W	0.775178	0.811635	0.738722	Albedo_mean_d	19.6638	3.91014
64	W	0.777435	0.813481	0.74139	Albedo_mean_d	19.6638	3.91014
65	W	0.776583	0.815652	0.737514	Albedo_mean_d	19.6638	3.91014
66	W	0.776653	0.818788	0.734518	Albedo_mean_d	19.6638	3.91014
67	W	0.773484	0.814814	0.732154	Albedo_mean_d	19.6638	3.91014
68	W	0.775156	0.818742	0.731569	Albedo_mean_d	19.6638	3.91014
69	W	0.776333	0.822439	0.730228	Albedo_mean_d	19.6638	3.91014
70	W	0.780949	0.82652	0.735377	Albedo_mean_d	19.6638	3.91014
71	W	0.784445	0.827434	0.741457	Albedo_mean_d	19.6638	3.91014
72	W	0.786921	0.826483	0.74736	Albedo_mean_d	19.6638	3.91014
73	W	0.789414	0.830204	0.748625	Albedo_mean_d	19.6638	3.91014
74	W	0.792204	0.833757	0.750651	Albedo_mean_d	19.6638	3.91014
75	W	0.792446	0.833138	0.751755	Albedo_mean_d	19.6638	3.91014
76	W	0.795252	0.836595	0.753908	Albedo_mean_d	19.6638	3.91014
77	W	0.797855	0.838534	0.757175	Albedo_mean_d	19.6638	3.91014
78	W	0.801579	0.839787	0.76337	Albedo_mean_d	19.6638	3.91014
79	W	0.804347	0.841602	0.767092	Albedo_mean_d	19.6638	3.91014
80	W	0.804729	0.839695	0.769764	Albedo_mean_d	19.6638	3.91014
81	W	0.803823	0.835873	0.771774	Albedo_mean_d	19.6638	3.91014
82	W	0.806551	0.838854	0.774249	Albedo_mean_d	19.6638	3.91014
83	W	0.803862	0.833779	0.773945	Albedo_mean_d	19.6638	3.91014
84	W	0.801735	0.830498	0.772973	Albedo_mean_d	19.6638	3.91014
85	W	0.800284	0.830686	0.769883	Albedo_mean_d	19.6638	3.91014
86	W	0.799592	0.832121	0.767063	Albedo_mean_d	19.6638	3.91014
87	W	0.798178	0.829459	0.766898	Albedo_mean_d	19.6638	3.91014
88	W	0.797834	0.827727	0.767941	Albedo_mean_d	19.6638	3.91014
89	W	0.797361	0.828406	0.766316	Albedo_mean_d	19.6638	3.91014
90	W	0.798141	0.83002	0.766263	Albedo_mean_d	19.6638	3.91014
91	W	0.797173	0.828937	0.765409	Albedo_mean_d	19.6638	3.91014
92	W	0.794728	0.82734	0.762117	Albedo_mean_d	19.6638	3.91014
93	W	0.793013	0.82522	0.760805	Albedo_mean_d	19.6638	3.91014
94	W	0.792645	0.823007	0.762283	Albedo_mean_d	19.6638	3.91014
95	W	0.792046	0.821724	0.762367	Albedo_mean_d	19.6638	3.91014
96	W	0.793561	0.822768	0.764354	Albedo_mean_d	19.6638	3.91014
97	W	0.793902	0.821696	0.766108	Albedo_mean_d	19.6638	3.91014
98	W	0.796591	0.825361	0.767821	Albedo_mean_d	19.6638	3.91014
99	W	0.798698	0.826573	0.770824	Albedo_mean_d	19.6638	3.91014
100	W	0.799001	0.824978	0.773024	Albedo_mean_d	19.6638	3.91014
101	W	0.798369	0.822008	0.774731	Albedo_mean_d	19.6638	3.91014
102	W	0.795533	0.818725	0.77234	Albedo_mean_d	19.6638	3.91014
103	W	0.789668	0.812164	0.767172	Albedo_mean_d	19.6638	3.91014
104	W	0.78652	0.807956	0.765085	Albedo_mean_d	19.6638	3.91014
105	W	0.785176	0.807067	0.763285	Albedo_mean_d	19.6638	3.91014
106	W	0.782281	0.802635	0.761926	Albedo_mean_d	19.6638	3.91014
107	W	0.779226	0.799478	0.758974	Albedo_mean_d	19.6638	3.91014
108	W	0.777254	0.79812	0.756388	Albedo_mean_d	19.6638	3.91014
109	W	0.774718	0.796255	0.75318	Albedo_mean_d	19.6638	3.91014
110	W	0.773766	0.796635	0.750898	Albedo_mean_d	19.6638	3.91014
111	W	0.772119	0.795872	0.748365	Albedo_mean_d	19.6638	3.91014
112	W	0.771714	0.797285	0.746143	Albedo_mean_d	19.6638	3.91014
113	W	0.770713	0.796461	0.744965	Albedo_mean_d	19.6638	3.91014
114	W	0.77016	0.795297	0.745023	Albedo_mean_d	19.6638	3.91014
115	W	0.770396	0.796334	0.744458	Albedo_mean_d	19.6638	3.91014
116	W	0.769083	0.796593	0.741573	Albedo_mean_d	19.6638	3.91014
117	W	0.769724	0.799538	0.73991	Albedo_mean_d	19.6638	3.91014
118	W	0.771665	0.803342	0.739989	Albedo_mean_d	19.6638	3.91014
119	W	0.774202	0.807439	0.740965	Albedo_mean_d	19.6638	3.91014
120	W	0.773603	0.80671	0.740496	Albedo_mean_d	19.6638	3.91014
121	W	0.777348	0.812585	0.74211	Albedo_mean_d	19.6638	3.91014
122	W	0.779803	0.815832	0.743774	Albedo_mean_d	19.6638	3.91014
123	W	0.78198	0.818902	0.745057	Albedo_mean_d	19.6638	3.91014
124	W	0.78365	0.820822	0.746477	Albedo_mean_d	19.6638	3.91014
125	W	0.781935	0.819871	0.743999	Albedo_mean_d	19.6638	3.91014
126	W	0.779932	0.819097	0.740767	Albedo_mean_d	19.6638	3.91014
127	W	0.773433	0.813317	0.733548	Albedo_mean_d	19.6638	3.91014
128	W	0.767919	0.809879	0.725959	Albedo_mean_d	19.6638	3.91014
129	W	0.759161	0.803275	0.715047	Albedo_mean_d	19.6638	3.91014
130	W	0.753177	0.798017	0.708337	Albedo_mean_d	19.6638	3.91014
131	W	0.747961	0.793876	0.702046	Albedo_mean_d	19.6638	3.91014
132	W	0.740688	0.786528	0.694849	Albedo_mean_d	19.6638	3.91014
133	W	0.732843	0.779489	0.686197	Albedo_mean_d	19.6638	3.91014
134	W	0.721425	0.770144	0.672705	Albedo_mean_d	19.6638	3.91014
135	W	0.709611	0.76009	0.659131	Albedo_mean_d	19.6638	3.91014
136	W	0.692293	0.7451	0.639485	Albedo_mean_d	19.6638	3.91014
137	W	0.674073	0.730353	0.617793	Albedo_mean_d	19.6638	3.91014
138	W	0.653388	0.713592	0.593184	Albedo_mean_d	19.6638	3.91014
139	W	0.63014	0.695778	0.564503	Albedo_mean_d	19.6638	3.91014
140	W	0.609372	0.679381	0.539364	Albedo_mean_d	19.6638	3.91014
141	W	0.586718	0.660676	0.51276	Albedo_mean_d	19.6638	3.91014
142	W	0.568595	0.645202	0.491988	Albedo_mean_d	19.6638	3.91014
143	W	0.548505	0.626905	0.470105	Albedo_mean_d	19.6638	3.91014
144	W	0.528861	0.608678	0.449045	Albedo_mean_d	19.6638	3.91014
145	W	0.505818	0.587803	0.423833	Albedo_mean_d	19.6638	3.91014
146	W	0.483008	0.566513	0.399504	Albedo_mean_d	19.6638	3.91014
147	W	0.460769	0.546306	0.375233	Albedo_mean_d	19.6638	3.91014
148	W	0.438227	0.524616	0.351838	Albedo_mean_d	19.6638	3.91014
149	W	0.419109	0.506064	0.332154	Albedo_mean_d	19.6638	3.91014
150	W	0.398278	0.485541	0.311014	Albedo_mean_d	19.6638	3.91014
151	W	0.380283	0.466543	0.294023	Albedo_mean_d	19.6638	3.91014
152	W	0.362074	0.446105	0.278044	Albedo_mean_d	19.6638	3.91014
153	W	0.347024	0.428666	0.265382	Albedo_mean_d	19.6638	3.91014
154	W	0.336128	0.414056	0.258201	Albedo_mean_d	19.6638	3.91014
155	W	0.32547	0.399514	0.251426	Albedo_mean_d	19.6638	3.91014
156	W	0.315445	0.386159	0.244732	Albedo_mean_d	19.6638	3.91014
157	W	0.302833	0.370046	0.23562	Albedo_mean_d	19.6638	3.91014
158	W	0.291203	0.355265	0.22714	Albedo_mean_d	19.6638	3.91014
159	W	0.280199	0.341893	0.218504	Albedo_mean_d	19.6638	3.91014
160	W	0.269989	0.329244	0.210735	Albedo_mean_d	19.6638	3.91014
161	W	0.259544	0.316167	0.20292	Albedo_mean_d	19.6638	3.91014
162	W	0.249256	0.30272	0.195791	Albedo_mean_d	19.6638	3.91014
163	W	0.238876	0.289361	0.188392	Albedo_mean_d	19.6638	3.91014
164	W	0.227532	0.27412	0.180944	Albedo_mean_d	19.6638	3.91014
165	W	0.219736	0.262699	0.176773	Albedo_mean_d	19.6638	3.91014
166	W	0.212891	0.252524	0.173259	Albedo_mean_d	19.6638	3.91014
167	W	0.207868	0.244549	0.171186	Albedo_mean_d	19.6638	3.91014
168	W	0.201449	0.234871	0.168027	Albedo_mean_d	19.6638	3.91014
169	W	0.193076	0.223443	0.16271	Albedo_mean_d	19.6638	3.91014
[truncated: 19,961 more rows]

## Sheet: Figure_2_SI_Figure_6_supporting
mCavmt_sVZ	mean_SnowFreeMed	mean_SnowOnsetMed	nsites	mnsyv_rad.SEB	mnsyv_nonrad.SEB	mnsyv_norm.rad.SEB	mnsyv_norm.nrad.SEB	mnsyv_albedo	mnsyv_temp.	mnsyv_gradient
BPB	136.333333333333	289.583333333333	3	6.48725	4.02747	6.46679	3.99402	5.3564	7.98634	7.51093
G	149.0625	268.604166666667	12	30.9362	27.0401	27.9281	26.4181	23.0847	38.9317	27.8825
GL	NA	NA	33	344.554	158.832	300.165	137.701	305.981	333.512	308.56
P	163.666666666667	264.25	3	21.4235	16.7987	19.4616	15.6973	18.2894	39.2555	32.2732
S	149.9375	279.125	4	7.03246	6.84859	6.82055	6.30991	6.29796	7.29351	2.44258
W	155.9375	271.40625	8	24.3306	21.2596	22.9903	22.0285	19.6638	33.3525	18.9945

## Sheet: Variable_Explanation
Variable	Explanation
DOY	day of year
mCavmt_sVZ	vegetation type; vegetation type of study site derived from in situ site descriptions. Vegetation type reflects the five main plant physiognomies (plus one glacier category) described in the Circumpolar Arctic Vegetation map (CAVM; Raynolds et al. 2019; i.e. B: barren and barren complexes, G: graminoid tundra, P: prostrate dwarf-shrub tundra, S: erect-shrub tundra, W: wetland complexes, GL: glaci…
spl	smoothed (15-day moving average) mean value
spl_seu	smoothed mean + s.e. (standard error of the mean) value
spl_sel	smoothed mean - s.e. (standard error of the mean) value
SEB_component	SEB-component variable
mean_nsiteyears	mean number of site years across all DOYs for a given vegetation type and SEB-component variable
mean_nsites	mean number of study sites across all DOYs for a given vegetation type and SEB-component variable
SEB_component_variables	Explanation
Rnetrad_mean_d	smoothed daily mean net radiation (Wm^-2)
H_mean	smoothed daily mean sensible heat flux (Wm^-2)
LE_mean	smoothed daily mean latent heat flux (Wm^-2)
G_mean	smoothed daily mean ground heat flux (Wm^-2)
Rnetrad_mean_ddKipmax	normalized smoothed daily mean net radiation (%)
H_meandKipmax	normalized smoothed daily mean sensible heat flux (%)
LE_meandKipmax	normalized smoothed daily mean latent heat flux (%)
G_meandKipmax	normalized smoothed daily mean ground heat flux (%)
Knet_mean_d	smoothed daily mean net shortwave radiation (Wm^-2)
Lnet_mean_d	smoothed daily mean net longwave radiation (Wm^-2)
Knet_mean_ddKipmax	normalized smoothed daily mean net shortwave radiation (%)
Lnet_mean_ddKipmax	normalized smoothed daily mean net longwave radiation (%)
Albedo_mean_d	smoothed daily mean surface shortwave albedo
dTsTa_mean	smoothed daily mean difference between surface and air temperature (°C)
Tsurf_mean	smoothed daily mean surface temperature (°C)
Tair_mean	smoothed daily mean air temperature (°C)
Supporting _variables	Explanation
mean_SnowFreeMed	median yearly time of snow free land surface (DOY) across the years 2000-2020 derived by IG for each study location from satellite-sensed daily snow cover (MODIS/Terra Snow Cover Daily L3 Global 0.05 Deg product MOD10C1; Hall & Riggs 2016)
mean_SnowOnsetMed	median yearly time of snow cover on land surface (DOY) across the years 2000-2020 derived by IG for each study location from satellite-sensed daily snow cover (MODIS/Terra Snow Cover Daily L3 Global 0.05 Deg product MOD10C1; Hall & Riggs 2016)
nsites	number of study sites from which SEB component variables were available
mnsyv_rad.SEB	average number of site years across all DOY’s and radiative surface energy fluxes
mnsyv_nonrad.SEB	average number of site years across all DOY’s and non-radiative surface energy fluxes
mnsyv_norm.rad.SEB	average number of site years across all DOY’s and normalized radiative surface energy fluxes
mnsyv_norm.nrad.SEB	average number of site years across all DOY’s and normalized non-radiative surface energy fluxes
mnsyv_albedo	average number of site years across all DOY’s for the albedo variable
mnsyv_temp.	average number of site years across all DOY’s for the temperature variables
mnsyv_gradient	average number of site years across all DOY’s for the surface-air temperature gradient variable
References	NA
Hall, D. K. and G. A. Riggs. 2016. MODIS/Terra Snow Cover Daily L3 Global 0.05Deg CMG, Version 6. [MOD10C1]. Boulder, Colorado USA. NASA National Snow and Ice Data Center Distributed Active Archive Center. doi: https://doi.org/10.5067/MODIS/MOD10C1.006. [27.07.2020].	NA
Raynolds, M. K. et al. (2019). A raster version of the Circumpolar Arctic Vegetation Map (CAVM). Remote Sensing of Environment, 232, 111297.	NA
