# Supplementary material for: Vegetation type is an important predictor of the arctic summer land surface energy budget
Source: Nat Commun. 2022 Oct 31;13:6379. doi: 10.1038/s41467-022-34049-3 (PMC9622844; doi:10.1038/s41467-022-34049-3)
Supplement: Supplementary file 3 — Source Data [file 41467_2022_34049_MOESM3_ESM.zip › SourceData/Figure_3.xlsx]

## Sheet: Figure_3
mCavmt_sVZ	SEB_component	mean_upper_lower	summerrthr	SOS	EOS	GSL	diff_snowmelt	diff_snowonset
BPB	Rnetrad_mean_d	spl	0	102	277	175	-34.3333	-12.5833
BPB	Rnetrad_mean_d	spl_seu	0	82	285	203	-54.3333	-4.58333
BPB	Rnetrad_mean_d	spl_sel	0	116	273	157	-20.3333	-16.5833
BPB	H_mean	spl	0	117	268	151	-19.3333	-21.5833
BPB	H_mean	spl_seu	0	93	293	200	-43.3333	3.41667
BPB	H_mean	spl_sel	0	124	249	125	-12.3333	-40.5833
BPB	G_mean	spl	0	104	234	130	-32.3333	-55.5833
BPB	G_mean	spl_seu	0	102	238	136	-34.3333	-51.5833
BPB	G_mean	spl_sel	0	126	232	106	-10.3333	-57.5833
BPB	Albedo_mean_d	spl	0.506265	119	308	189	-17.3333	18.4167
BPB	Albedo_mean_d	spl_seu	0.622623	122	305	183	-14.3333	15.4167
BPB	Albedo_mean_d	spl_sel	0.439401	113	312	199	-23.3333	22.4167
BPB	Tsurf_mean	spl	0	109	302	193	-27.3333	12.4167
BPB	Tsurf_mean	spl_seu	0	83	366	283	-53.3333	76.4167
BPB	Tsurf_mean	spl_sel	0	116	288	172	-20.3333	-1.58333
W	Rnetrad_mean_d	spl	0	104	272	168	-51.9375	0.59375
W	Rnetrad_mean_d	spl_seu	0	100	275	175	-55.9375	3.59375
W	Rnetrad_mean_d	spl_sel	0	109	269	160	-46.9375	-2.40625
W	H_mean	spl	0	120	267	147	-35.9375	-4.40625
W	H_mean	spl_seu	0	99	275	176	-56.9375	3.59375
W	H_mean	spl_sel	0	132	260	128	-23.9375	-11.4062
W	G_mean	spl	0	110	264	154	-45.9375	-7.40625
W	G_mean	spl_seu	0	106	267	161	-49.9375	-4.40625
W	G_mean	spl_sel	0	114	262	148	-41.9375	-9.40625
W	Albedo_mean_d	spl	0.503963	146	278	132	-9.9375	6.59375
W	Albedo_mean_d	spl_seu	0.558623	147	276	129	-8.9375	4.59375
W	Albedo_mean_d	spl_sel	0.486691	143	283	140	-12.9375	11.5938
W	Tsurf_mean	spl	0	148	278	130	-7.9375	6.59375
W	Tsurf_mean	spl_seu	0	140	290	150	-15.9375	18.5938
W	Tsurf_mean	spl_sel	0	154	272	118	-1.9375	0.59375
G	Rnetrad_mean_d	spl	0	99	273	174	-50.0625	4.39583
G	Rnetrad_mean_d	spl_seu	0	90	276	186	-59.0625	7.39583
G	Rnetrad_mean_d	spl_sel	0	109	269	160	-40.0625	0.395833
G	H_mean	spl	0	121	266	145	-28.0625	-2.60417
G	H_mean	spl_seu	0	107	271	164	-42.0625	2.39583
G	H_mean	spl_sel	0	135	260	125	-14.0625	-8.60417
G	G_mean	spl	0	110	263	153	-39.0625	-5.60417
G	G_mean	spl_seu	0	107	265	158	-42.0625	-3.60417
G	G_mean	spl_sel	0	114	261	147	-35.0625	-7.60417
G	Albedo_mean_d	spl	0.48111	146	271	125	-3.0625	2.39583
G	Albedo_mean_d	spl_seu	0.528465	146	269	123	-3.0625	0.395833
G	Albedo_mean_d	spl_sel	0.454671	144	275	131	-5.0625	6.39583
G	Tsurf_mean	spl	0	148	277	129	-1.0625	8.39583
G	Tsurf_mean	spl_seu	0	145	285	140	-4.0625	16.3958
G	Tsurf_mean	spl_sel	0	150	271	121	0.9375	2.39583
S	Rnetrad_mean_d	spl	0	42	271	229	-107.938	-8.125
S	Rnetrad_mean_d	spl_seu	0	37	281	244	-112.938	1.875
S	Rnetrad_mean_d	spl_sel	0	64	264	200	-85.9375	-15.125
S	H_mean	spl	0	90	266	176	-59.9375	-13.125
S	H_mean	spl_seu	0	83	269	186	-66.9375	-10.125
S	H_mean	spl_sel	0	120	261	141	-29.9375	-18.125
S	G_mean	spl	0	117	260	143	-32.9375	-19.125
S	G_mean	spl_seu	0	113	275	162	-36.9375	-4.125
S	G_mean	spl_sel	0	120	249	129	-29.9375	-30.125
S	Albedo_mean_d	spl	0.531066	131	302	171	-18.9375	22.875
S	Albedo_mean_d	spl_seu	0.58935	160	301	141	10.0625	21.875
S	Albedo_mean_d	spl_sel	0.475647	118	303	185	-31.9375	23.875
S	Tsurf_mean	spl	0	143	282	139	-6.9375	2.875
S	Tsurf_mean	spl_seu	0	125	290	165	-24.9375	10.875
S	Tsurf_mean	spl_sel	0	162	265	103	12.0625	-14.125
P	Rnetrad_mean_d	spl	0	125	261	136	-38.6667	-3.25
P	Rnetrad_mean_d	spl_seu	0	120	263	143	-43.6667	-1.25
P	Rnetrad_mean_d	spl_sel	0	129	258	129	-34.6667	-6.25
P	H_mean	spl	0	144	253	109	-19.6667	-11.25
P	H_mean	spl_seu	0	140	258	118	-23.6667	-6.25
P	H_mean	spl_sel	0	151	246	95	-12.6667	-18.25
P	G_mean	spl	0	113	255	142	-50.6667	-9.25
P	G_mean	spl_seu	0	110	263	153	-53.6667	-1.25
P	G_mean	spl_sel	0	117	251	134	-46.6667	-13.25
P	Albedo_mean_d	spl	0.510654	156	270	114	-7.66667	5.75
P	Albedo_mean_d	spl_seu	0.691493	149	274	125	-14.6667	9.75
P	Albedo_mean_d	spl_sel	0.46352	154	273	119	-9.66667	8.75
P	Tsurf_mean	spl	0	159	260	101	-4.66667	-4.25
P	Tsurf_mean	spl_seu	0	157	266	109	-6.66667	1.75
P	Tsurf_mean	spl_sel	0	162	254	92	-1.66667	-10.25

## Sheet: Figure_3_aggregated
SEB_component	mean_diff_snowmelt	stdev_diff_snowmelt	mean_diff_snowonset	stdev_diff_snowonset	mean_SOS	stdev_SOS	mean_EOS	stdev_EOS	mean_GSL	stdev_GSL
Albedo_mean_d	-11.3875	9.79367	12.0729	8.08573	139.6	15.0513	286.667	16.1717	147.067	29.3877
G_mean	-38.7875	10.7628	-18.6604	20.1086	112.2	6.30419	255.933	12.7081	143.733	14.9498
H_mean	-32.5875	17.7525	-10.4604	11.4461	118.4	20.5315	264.133	11.3884	145.733	30.0606
Rnetrad_mean_d	-55.7875	26.571	-3.46042	7.1587	95.2	28.0464	271.133	7.42454	175.933	32.3805
Tsurf_mean	-10.9208	15.6749	8.47292	20.8843	140.067	22.4991	283.067	26.3044	143	47.8793
snow	0	0	0	0	150.988	10.06	274.594	9.97808	123.606	19.5109

## Sheet: Variable_Explanation
Variable	Explanation
mCavmt_sVZ	Vegetation type; vegetation type of study site derived from in situ site descriptions. Vegetation type reflects the five main plant physiognomies (plus one glacier category) described in the Circumpolar Arctic Vegetation map (CAVM; Raynolds et al. 2019; i.e. B: barren and barren complexes, G: graminoid tundra, P: prostrate dwarf-shrub tundra, S: erect-shrub tundra, W: wetland complexes, GL: glaci…
SEB_component	SEB_component for which summer regime was derived
mean_upper_lower	spl: mean smoothed (15-day moving average) timing (DOY) of summer regime start (SOS) or end (EOS) for SEB_component and vegetation type (spl_seu: DOY deried from smoothed mean + s.e. [standard error of the mean], spl_sel: DOY deried from smoothed mean - s.e.)
summerrthr	threshold value for summer regime (0 for surface energy fluxes and temperature, mean of annual minimum and maximum value for albedo)
SOS	start of summer regime season (day of year)
EOS	end of summer regime season (day of year)
GSL	length of summer regime season (days)
diff_snowmelt	temporal difference (days) to the day of year of snow melt
diff_snowonset	temporal difference (days) to the day of year of snow onset
SEB_component_variables	Explanation
Albedo_mean_d	smoothed daily mean surface shortwave albedo
G_mean	smoothed daily mean ground heat flux (Wm^-2)
H_mean	smoothed daily mean sensible heat flux (Wm^-2)
Rnetrad_mean_d	smoothed daily mean net radiation (Wm^-2)
Tsurf_mean	smoothed daily mean surface temperature (°C)
snow	median yearly snow melt and onset (DOY) across the years 2000-2020 derived by Inge Gruenberg (IG) for each study location from satellite-sensed daily snow cover (MODIS/Terra Snow Cover Daily L3 Global 0.05 Deg product MOD10C1; Hall & Riggs 2016)
References	NA
Hall, D. K. and G. A. Riggs. 2016. MODIS/Terra Snow Cover Daily L3 Global 0.05Deg CMG, Version 6. [MOD10C1]. Boulder, Colorado USA. NASA National Snow and Ice Data Center Distributed Active Archive Center. doi: https://doi.org/10.5067/MODIS/MOD10C1.006. [27.07.2020].	NA
Raynolds, M. K. et al. (2019). A raster version of the Circumpolar Arctic Vegetation Map (CAVM). Remote Sensing of Environment, 232, 111297.	NA
