# Supplementary material for: Vegetation type is an important predictor of the arctic summer land surface energy budget
Source: Nat Commun. 2022 Oct 31;13:6379. doi: 10.1038/s41467-022-34049-3 (PMC9622844; doi:10.1038/s41467-022-34049-3)
Supplement: Supplementary file 3 — Source Data [file 41467_2022_34049_MOESM3_ESM.zip › SourceData/SI_Figure_1.xlsx]

## Sheet: SI_Figure_1_ab
siteid	minY	maxY	minD	maxD	network	main_CAVM_sVZ	mCavmt_sVZ	CAVM_main	CAVM_main_type	lat_N	lon_E
CA-SCB	2014	2017	1	365	Ameriflux	BPB	BPB	NAr	N	61.3089	-121.298
CP1	1998	2017	1	366	GC-Net	GL	GL	GL	GL	69.8798	-46.9867
Dye-2	1998	2017	1	366	GC-Net	GL	GL	GL	GL	66.48	-46.2789
EGP	2016	2019	1	366	PROMICE	GL	GL	GL	GL	75.6247	-35.9748
FI-Lom	2007	2009	1	366	FLUXNET	BPB	BPB	NAr	N	67.9972	24.2092
GL-NuF	2008	2014	1	366	FLUXNET	W3	W	S1	S	64.1308	-51.3861
GL-ZaF	2008	2011	102	304	FLUXNET	S1	S	S1	S	74.4814	-20.5545
GL-ZaH	2000	2014	1	366	FLUXNET	P2	P	S1	S	74.4733	-20.5503
KAN_B	2011	2019	1	366	PROMICE	B3	B	S1	S	67.1252	-50.1832
KAN_L	2008	2019	1	366	PROMICE	GL	GL	GL	GL	67.0955	-49.9513
KAN_M	2008	2019	1	366	PROMICE	GL	GL	GL	GL	67.067	-48.8355
KAN_U	2009	2019	1	366	PROMICE	GL	GL	GL	GL	67.0003	-47.0253
KPC_L	2008	2019	1	366	PROMICE	GL	GL	GL	GL	79.9108	-24.0828
KPC_U	2008	2019	1	366	PROMICE	GL	GL	GL	GL	79.8347	-25.1662
MIT	2009	2019	1	366	PROMICE	GL	GL	B3	B	65.6922	-37.828
NASA-E	1998	2017	1	366	GC-Net	GL	GL	GL	GL	75	-29.9997
NASA-SE	1998	2017	1	366	GC-Net	GL	GL	GL	GL	66.4797	-42.5002
NASA-U	1998	2017	1	366	GC-Net	GL	GL	GL	GL	73.8419	-49.4983
NUK_K	2014	2019	1	366	PROMICE	GL	GL	B3	B	64.1623	-51.3587
NUK_L	2007	2019	1	366	PROMICE	GL	GL	B1	B	64.4822	-49.5358
NUK_N	2010	2014	1	366	PROMICE	GL	GL	GL	GL	64.9452	-49.885
NUK_U	2007	2019	1	366	PROMICE	GL	GL	GL	GL	64.5108	-49.2692
QAS_A	2012	2015	1	365	PROMICE	GL	GL	GL	GL	61.243	-46.7328
QAS_L	2007	2019	1	366	PROMICE	GL	GL	GL	GL	61.0308	-46.8493
QAS_M	2016	2019	1	365	PROMICE	GL	GL	GL	GL	61.0998	-46.833
QAS_U	2008	2019	1	366	PROMICE	GL	GL	GL	GL	61.1753	-46.8195
RU-Che	2002	2005	1	365	FLUXNET	W3	W	NAr	N	68.613	161.341
RU-Cok	2003	2014	1	366	FLUXNET	G4	G	G4	G	70.8291	147.494
RU-Sam	2002	2014	1	366	FLUXNET	W2	W	W2	W	72.3738	126.496
RU-Tks	2010	2014	1	366	FLUXNET	G3	G	G4	G	71.5943	128.888
RU-Vrk	2008	2008	139	279	FLUXNET	S2	S	S1	S	67.0547	62.9405
Saddle	1998	2017	1	366	GC-Net	GL	GL	GL	GL	65.9995	-44.5002
SCO_L	2008	2019	1	366	PROMICE	GL	GL	GL	GL	72.223	-26.8182
SCO_U	2008	2019	1	366	PROMICE	GL	GL	GL	GL	72.3933	-27.2333
SE-St1	2012	2014	1	366	FLUXNET	BPB	BPB	NAr	N	68.3542	19.0503
SJ-Adv	2012	2014	19	365	FLUXNET	G1	G	P2	P	78.186	15.923
SJ-Blv	1998	2021	1	366	FLUXNET	P1	P	B1	B	78.9216	11.8311
South Dome	1998	2017	1	366	GC-Net	GL	GL	GL	GL	63.1489	-44.8172
Summit	1998	2017	1	366	GC-Net	GL	GL	GL	GL	72.5797	-38.5045
TAS_A	2013	2018	1	366	PROMICE	GL	GL	GL	GL	65.779	-38.8995
TAS_L	2007	2019	1	366	PROMICE	GL	GL	GL	GL	65.6402	-38.8987
TAS_U	2008	2015	1	366	PROMICE	GL	GL	GL	GL	65.6978	-38.8668
THU_L	2010	2019	1	366	PROMICE	GL	GL	GL	GL	76.3998	-68.2665
THU_U	2010	2019	1	366	PROMICE	GL	GL	GL	GL	76.4197	-68.1463
Tunu-N	1998	2017	1	366	GC-Net	GL	GL	GL	GL	78.0168	-33.9939
UPE_L	2009	2019	1	366	PROMICE	GL	GL	GL	GL	72.8932	-54.2955
UPE_U	2009	2019	1	366	PROMICE	GL	GL	GL	GL	72.8878	-53.5783
US-A03	2014	2019	1	366	Ameriflux	W1	W	W2	W	70.4953	-149.882
US-A10	2011	2019	1	365	Ameriflux	S1	S	G3	G	71.3242	-156.615
US-An1	2008	2010	151	263	Ameriflux	G4	G	G4	G	68.99	-150.28
US-An2	2008	2010	145	283	Ameriflux	G4	G	S1	S	68.95	-150.21
US-An3	2008	2010	1	365	Ameriflux	G4	G	S1	S	68.93	-150.27
US-Atq	1999	2008	1	366	Ameriflux--FLUXNET	G4	G	G4	G	70.4696	-157.409
US-Brw	1998	2007	1	366	Ameriflux	W1	W	G3	G	71.3225	-156.609
US-EML	2008	2018	1	366	Ameriflux	G4	G	NAr	N	63.8784	-149.254
US-HVa	1994	1995	152	248	Ameriflux	G4	G	G4	G	69.1423	-148.841
US-ICh	2007	2019	1	366	Ameriflux--AON_2	P2	P	S1	S	68.6068	-149.296
US-ICs	2007	2019	1	366	Ameriflux--AON_2	W2	W	S1	S	68.6058	-149.311
US-ICt	2007	2019	1	366	Ameriflux--AON_2	G4	G	S1	S	68.6063	-149.304
US-Ivo	2003	2016	1	366	Ameriflux--FLUXNET	G4	G	G4	G	68.4865	-155.75
US-NGB	2012	2019	1	365	Ameriflux	W2	W	G3	G	71.28	-156.609
US-Upa	1994	1994	154	243	Ameriflux	W3	W	W2	W	70.2815	-148.885
US-xHE	2017	2019	1	365	Ameriflux	S2	S	NAr	N	63.8757	-149.213
US-xTL	2017	2019	1	365	Ameriflux	G4	G	G3	G	68.6611	-149.37

## Sheet: SI_Figure_1ac
stdynr	lat_N	lon_E	minY	maxY	season	main_CAVM_sVZ
1	78.9333	11.95	2010	2014	allyear	tundra
1	78.6833	11.8333	2010	2014	allyear	tundra
1	78.6667	11.8667	2010	2014	allyear	tundra
1	78.6833	12	2010	2014	allyear	tundra
1	78.6833	12.0833	2010	2014	allyear	GL
2	65.4283	-163.357	1999	1999	allyear	unspecific
10	69.45	-133	1970	1972	summer	G4
11	62.5	-113.517	2000	2003	summer	FW
11	62.5167	-113.633	2000	2003	summer	FW
11	63.5833	-112.117	2000	2003	summer	FW
12	72.5667	-37.5333	2007	2007	summer	GL
14	68.99	-150.28	2008	2010	summer	tundra
14	68.95	-150.21	2008	2010	summer	G4
14	68.93	-150.27	2008	2010	summer	G4
15	71	-156	1979	2005	allyear	tundra
18	72.3667	126.5	2007	2009	winter	tundra
21	74.71	-94.9	1980	1981	summer	FW
22	74.47	-20.55	2000	2010	summer	P2
24	74.7167	-95	1970	1979	allyear	B
28	78.75	19.28	1981	1997	allyear	tundra
28	78.92	11.83	1981	1997	allyear	tundra
42	68.606	-149.311	2008	2012	summer	W2
42	68.606	-149.304	2008	2012	summer	G4
42	68.607	-149.296	2008	2012	summer	S1
43	67.1167	-49.75	1988	1988	summer	G2
43	67.1167	-49.75	1988	1988	summer	G2
43	67.1167	-49.75	1988	1988	summer	G2
45	72.6	-38.5	2011	2014	allyear	GL
63	71.32	-156.61	2000	2011	allyear	G3
63	71.31	-156.62	2000	2011	allyear	G3
63	70.47	-157.41	2000	2011	allyear	G4
63	68.49	-155.75	2000	2011	allyear	G4
63	68.61	-149.3	2000	2011	allyear	tundra
63	68.61	-149.3	2000	2011	allyear	G4
63	68.61	-149.31	2000	2011	allyear	G3
63	68.98	-150.28	2000	2011	allyear	tundra
63	68.95	-150.21	2000	2011	allyear	tundra
63	68.93	-150.27	2000	2011	allyear	G4
63	64.94	-164.74	2000	2011	allyear	tundra
63	64.84	-163.69	2000	2011	allyear	tundra
68	69.125	-147.917	1994	1996	summer	W
68	70.2833	-147.1	1994	1996	summer	W
68	68.625	-148.377	1994	1996	summer	P
69	78.9167	11.9333	1998	1998	spring	GL
79	71.3205	-155.393	1985	2016	allyear	tundra
87	69.8033	27.1033	1998	1999	summer	G3
89	68.299	18.847	2008	2009	spring	W
90	68.75	-132.467	1997	1999	allyear	G4
91	78.9167	11.9333	1998	1999	spring	GL
93	72.3667	126.05	2007	2008	spring|summer|fall	W
101	68.45	-133.32	1996	1997	summer	W1
101	68.45	-133.32	1996	1997	summer	S2
102	78.9167	11.0833	1998	2000	allyear	B2a
106	71.3	-156.5	2007	2007	spring|summer|fall	tundra
107	71.6	128.8	1998	1999	summer	G4
108	74.05	-19.95	1992	1992	summer	P1
108	74.05	-19.95	1992	1992	summer	S1
108	74.05	-19.95	1992	1992	summer	W1
108	74.05	-19.95	1992	1992	summer	W3
110	74.625	-21.376	2012	2015	allyear	GL
110	74.481	-20.555	2012	2015	allyear	W1
110	74.473	-20.55	2012	2015	allyear	P1
110	64.482	-49.533	2012	2015	allyear	GL
110	64.131	-51.386	2012	2015	allyear	W
111	72.2983	126.173	2014	2014	spring|summer	FW
114	74.05	-19.95	2013	2014	allyear	W3
114	74.05	-19.95	2013	2014	allyear	P2
121	67.1	-52.4	1988	1988	spring|summer	tundra
121	67.08	-52.5	1988	1988	spring|summer	GL
121	67.11	-53.2	1988	1988	spring|summer	S1
121	67.12	-52.1	1988	1988	spring|summer	S2
121	67.06	-50.25	1988	1988	spring|summer	G
131	60.7	-135	1999	1999	spring	S2
131	60.7	-135	1999	1999	spring	S2
131	60.7	-135	1999	1999	spring	S2
132	72	-38	2013	2014	allyear	GL
133	68.343	18.8248	2013	2013	summer	P1
133	68.343	18.8248	2013	2013	summer	G4
133	68.343	18.8248	2013	2013	summer	W3
142	71.3167	-155.383	2006	2008	allyear	tundra
142	80	-85.5833	2006	2008	allyear	tundra
149	79.98	-85.93	2007	2010	allyear	tundra
157	71.3	-156.5	2002	2010	allyear	tundra
161	71.3	-156.5	1995	1998	allyear	tundra
165	70.83	147.49	2013	2014	summer	G4
170	61.9167	-112.267	2000	2000	allyear	FW
170	62.9167	-111.083	2000	2000	allyear	FW
170	63.5833	-112.117	2000	2000	allyear	FW
170	62.5167	-113.633	2000	2000	allyear	FW
172	71.3	-156.5	1995	1999	allyear	tundra
175	79	-76	1988	1988	summer	P2
182	64.5029	-163.696	2000	2002	winter|spring	tundra
182	64.8917	-163.65	2000	2002	winter|spring	S2
182	64.9354	-163.738	2000	2002	winter|spring	S2
185	78.05	-66.3667	2012	2012	summer	GL
191	68.61	161.35	2014	2015	allyear	G4
192	68.99	-150.28	2008	2008	summer	G4
192	68.95	-150.21	2008	2008	summer	G4
192	68.93	-150.27	2008	2008	summer	G4
195	71.6	128.9	2012	2014	allyear	tundra
196	72.6	-37.95	2012	2012	summer	GL
198	71.3167	-155.4	1994	2008	allyear	tundra
198	78.9167	11.9333	1994	2008	allyear	tundra
202	79.9667	-83.5333	1989	1990	summer	B2a
202	79.9667	-83.5333	1989	1990	summer	P2
202	79.9667	-83.5333	1989	1990	summer	tundra
202	79.9667	-83.5333	1989	1990	summer	P2
202	79.9667	-83.5333	1989	1990	summer	P2
217	64.8417	-162.307	1991	1999	summer	G4
217	64.8912	-162.364	1991	1999	summer	S2
217	64.9357	-163.264	1991	1999	summer	S1
223	72.6	-38.5	2011	2013	allyear	GL
224	69.3833	-147.133	1994	1994	summer	P1
224	69.1	-149	1994	1994	summer	G4
224	69.1	-148.983	1994	1994	summer	G4
224	69.1	-148.983	1994	1994	summer	S1
224	69.1667	-147.15	1994	1994	summer	G3
229	70.8167	-146.533	2007	2008	summer	G4
235	63.0167	-43.8667	2012	2012	summer	GL
235	72.6	-37.95	2012	2012	summer	GL
237	74.05	-21	1996	1997	summer	W
237	74.05	-21	1996	1997	summer	P
237	74.05	-21	1996	1997	summer	S
244	61.2	-138.3	2012	2013	summer	S1
244	61.2	-138.3	2012	2013	summer	G
244	61.2	-138.3	2012	2013	summer	S
244	61.2	-138.3	2012	2013	summer	P
250	78.9167	11.0833	2008	2008	allyear	B
254	68.75	-132.5	2003	2003	spring	P1
254	68.75	-132.5	2003	2003	spring	S1
263	76.5	-68.8	1951	2009	allyear	GL
265	68.49	-155.75	2005	2005	allyear	tundra
266	68.62	-149.3	2013	2015	allyear	tundra
266	64.53	-163.42	2013	2015	allyear	tundra
266	63.3	-147.65	2013	2015	allyear	tundra
290	68.9833	-149.717	2002	2012	unclear	G4
290	68.95	-149.783	2002	2012	unclear	G4
290	68.9333	-149.733	2002	2012	unclear	G4
295	71.3	-156.5	2013	2013	summer|fall	W1
305	78.9167	11.9333	1999	1999	spring|summer	tundra
307	68.45	-133.32	1996	1999	spring|summer|fall	tundra
308	64.8667	-146.15	2002	2002	spring	W
311	71.3	-156.5	1998	2005	allyear	tundra
312	66.91	-38.3	2007	2015	allyear	GL
312	81.99	-38.3	2007	2015	allyear	GL
319	60.76	89.41	1999	2000	spring	W
320	71.3	-156.5	1997	1998	spring|summer|fall	tundra
323	67.1	-49.8833	2003	2010	allyear	GL
323	67.0833	-48.6167	2003	2010	allyear	GL
323	67.05	-47.7667	2003	2010	allyear	GL
324	69.879	-46.986	1994	2015	allyear	GL
324	66.48	-46.279	1994	2015	allyear	GL
324	66.481	-42.322	1994	2015	allyear	GL
324	72.58	-38.504	1994	2015	allyear	GL
324	69.879	-46.986	1994	2015	allyear	GL
324	69.568	-49.316	1994	2015	allyear	GL
324	67	-47.024	1994	2015	allyear	GL
328	60.1167	17.0833	1996	1997	summer	S2
333	69.5	27.5	2013	2013	summer	S1
333	69.5	27.5	2013	2013	summer	G2
333	69.5	27.5	2013	2013	summer	G3
334	71.3	-156.5	2002	2002	spring	tundra
335	80.1471	-86.4291	2007	2014	allyear	B
342	67.1	-49.8833	2000	2007	allyear	GL
342	67.0833	-48.6167	2000	2007	allyear	GL
342	67.05	-47.7667	2000	2007	allyear	GL
342	72.9667	-37.2333	2000	2007	allyear	GL
357	76.5	-68.8	2007	2010	allyear	B
372	71.3201	-155.378	1999	2008	summer	W2
372	71.2809	-155.404	1999	2008	summer	W3
384	71.3	-156.6	1965	2000	allyear	tundra
384	69.4	-148.8	1965	2000	allyear	tundra
384	69.9	-148.1	1965	2000	allyear	tundra
384	70.1	-143.6	1965	2000	allyear	tundra
399	67	-50	1991	1991	summer	tundra
399	67	-50	1991	1991	summer	GL
399	67	-50	1991	1991	summer	GL
399	67	-50	1991	1991	summer	GL
403	71.3	-156.5	2004	2004	summer	tundra
406	78.9333	11.9167	1995	1996	summer|fall	P1
415	69.6148	161.339	2002	2004	summer	G4
416	67	-51	1991	1991	summer	tundra
416	67	-51	1991	1991	summer	GL
426	69.0557	20.7741	2007	2009	allyear	tundra
426	69.056	20.773	2007	2009	allyear	tundra
441	68.75	-132.95	2003	2007	spring|summer	tundra
441	68.75	-132.95	2003	2007	spring|summer	G3
442	71.3	-156.5	1995	1995	summer	G4
465	64.13	-51.37	1998	2011	allyear	S1
465	72.4	126.5	1998	2011	allyear	W1
465	78.91	11.95	1998	2011	allyear	G1
479	60.5833	-134.817	2003	2004	spring	G3
479	60.5833	-134.817	2003	2004	spring	S1
517	68.05	-148.75	1985	1989	winter|spring	FW
524	72.3667	126.05	2008	2008	summer|fall	tundra
525	75.62	-35.97	1997	2018	allyear	GL
525	67	-47.03	1997	2018	allyear	GL
525	79.83	-25.17	1997	2018	allyear	GL
525	67.07	-48.84	1997	2018	allyear	GL
525	64.95	-49.89	1997	2018	allyear	GL
525	64.51	-49.27	1997	2018	allyear	GL
525	61.24	-46.73	1997	2018	allyear	GL
525	61.1	-46.83	1997	2018	allyear	GL
525	61.18	-46.82	1997	2018	allyear	GL
525	72.39	-27.23	1997	2018	allyear	GL
525	65.78	-38.9	1997	2018	allyear	GL
525	76.42	-68.15	1997	2018	allyear	GL
525	72.89	-53.58	1997	2018	allyear	GL
525	67.1	-49.95	1997	2018	allyear	GL
525	79.91	-24.08	1997	2018	allyear	GL
525	64.48	-49.54	1997	2018	allyear	GL
525	61.03	-46.85	1997	2018	allyear	GL
525	72.22	-26.82	1997	2018	allyear	GL
525	65.64	-38.9	1997	2018	allyear	GL
525	76.4	-68.27	1997	2018	allyear	GL
525	72.9	-54.3	1997	2018	allyear	GL
525	70.47	-149.89	1997	2018	allyear	tundra
525	71.32	-156.62	1997	2018	allyear	tundra
525	70.5	-157.41	1997	2018	allyear	tundra
525	79.975	-74.145	1997	2018	allyear	tundra
527	71.3	-156.6	2001	2003	allyear	GL
528	72.3667	126.05	2011	2011	summer	W
534	71.3	-156.6	2004	2004	fall|winter	tundra
540	71.3	-156.6	2000	2000	spring|summer|fall	tundra
541	64.8912	-162.357			summer	W2
541	64.8912	-162.357			summer	S2
541	64.8912	-162.357			summer	G3
550	69.1	-149	1995	1995	winter|spring	G4
550	69.1	-149	1995	1995	winter|spring	S1
550	69.1	-149	1995	1995	winter|spring	W
556	72.3667	126.05	2003	2011	unclear	W
556	72.3667	126.05	2003	2011	unclear	FW
560	70.75	-154	2000	2008	unclear	FW
573	67	-54	1991	1991	summer	tundra
573	67	-54	1991	1991	summer	tundra
573	67	-54	1991	1991	summer	tundra
573	67	-54	1991	1991	summer	tundra
582	67	-54	1991	1991	summer	tundra
582	67	-54	1991	1991	summer	tundra
582	67	-54	1991	1991	summer	tundra
582	67	-54	1991	1991	summer	tundra
593	72.3667	126.05	1998	2005	allyear	W
597	78.918	11.895	2015	2015	summer	unspecific
597	77	13.55	2015	2015	summer	unspecific
597	69.279	16.009	2015	2015	summer	unspecific
598	71.3	-156.5	1994	2009	allyear	W
608	70.4667	-156.6	1999	2009	allyear	W
608	70.4667	-156.6	1999	2009	allyear	W1
611	67	-54	1990	1991	summer	tundra
611	67	-54	1990	1991	summer	tundra
611	67	-54	1990	1991	summer	tundra
611	67	-54	1990	1991	summer	tundra
612	64.8667	-110.417	2006	2009	allyear	tundra
612	64.8667	-110.417	2006	2009	allyear	W3
628	78.9581	12.4783	1984	1991	allyear	B
662	71.3	-156.6	1998	2013	allyear	tundra
666	80.05	-86.42	2009	2014	allyear	tundra
666	71.6	128.9	2009	2014	allyear	tundra
689	72.3667	126.467	2000	2014	allyear	FW
697	69.5796	-140.199	2012	2013	summer	G3
697	69.3247	-139.021	2012	2013	summer	W3
697	69.5793	-138.957	2012	2013	summer	S1
697	69.4998	-139.181	2012	2013	summer	W3
701	71.323	-156.609	2006	2007	allyear	W
701	71.1668	-156.874	2006	2007	allyear	tundra
701	70.4718	-157.407	2006	2007	allyear	W
701	70.4859	-156.785	2006	2007	allyear	tundra
701	70.2795	-148.896	2006	2007	allyear	W
701	70.2441	-148.619	2006	2007	allyear	tundra
701	69.8922	-148.768	2006	2007	allyear	G
701	69.4243	-148.696	2006	2007	allyear	G
701	69.4262	-150.34	2006	2007	allyear	G
701	68.6401	-149.406	2006	2007	allyear	G
701	64.7492	-148.446	2006	2007	allyear	G
701	65.495	-164.91	2006	2007	allyear	G
701	64.8433	-163.705	2006	2007	allyear	tundra
701	64.9018	-163.548	2006	2007	allyear	unspecific
708	72.6	-37.95	2011	2011	spring|summer	GL
714	79.9333	11.9167	1995	1997	summer	G
714	74.4667	-19.4333	1995	1997	summer	W
714	69.1333	27.2833	1995	1997	summer	W
714	69.8167	27.2	1995	1997	summer	W
726	69.05	-133.36	1972	2004	spring|summer	S
726	69.07	-133.4	1972	2004	spring|summer	S
726	69.03	-133.37	1972	2004	spring|summer	S
726	69.03	-133.43	1972	2004	spring|summer	S
726	69.01	-133.5	1972	2004	spring|summer	S
726	68.6	-133.64	1972	2004	spring|summer	S
726	68.59	-133.65	1972	2004	spring|summer	S
726	68.68	-133.7	1972	2004	spring|summer	S
726	68.65	-133.73	1972	2004	spring|summer	S
726	68.56	-133.67	1972	2004	spring|summer	S
726	68.54	-133.66	1972	2004	spring|summer	S
736	80.6	58	1979	1995	fall|winter	tundra
736	76	138	1979	1995	fall|winter	tundra
736	71.3	-156	1979	1995	fall|winter	tundra
736	80	-86	1979	1995	fall|winter	tundra
739	61.3	-120.7	1996	2005	allyear	W
739	60.55	-134.817	1996	2005	allyear	tundra
739	60.5167	-134.483	1996	2005	allyear	unspecific
757	71.3	-156.62	1983	2005	allyear	W
757	70.47	-157.41	1983	2005	allyear	G4
757	68.49	-115.75	1983	2005	allyear	G4
758	71.3	-156.6	1998	2001	allyear	tundra
784	67.92	-139.47	2008	2011	allyear	W3
792	70.56	-156.67	2002	2003	allyear	B2b
792	71.67	128.33	2002	2003	allyear	B2b
807	69.401	-147.194	1995	1995	summer	tundra
807	69.441	-147.33	1995	1995	summer	tundra
808	68.7667	-148.583	1994	1996	summer	B
808	69.3833	-147.133	1994	1996	summer	P
808	68.6333	-148.383	1994	1996	summer	P
808	69.1	-149	1994	1996	summer	tundra
808	69.0667	-147.25	1994	1996	summer	tundra
808	69.1333	-147.4	1994	1996	summer	tundra
808	69.0167	-147.217	1994	1996	summer	tundra
808	68.5833	-149.75	1994	1996	summer	tundra
808	68.5833	-149.75	1994	1996	summer	tundra
808	69.1	-149	1994	1996	summer	G
808	69.1	-149	1994	1996	summer	G
808	68.6167	-148.383	1994	1996	summer	G
808	69.4333	-147.333	1994	1996	summer	G
808	69.4	-147.2	1994	1996	summer	G
808	68.6167	-148.383	1994	1996	summer	G
808	68.6167	-148.683	1994	1996	summer	G
808	69.0333	-147.233	1994	1996	summer	G
808	67.45	-149.917	1994	1996	summer	G
808	69.1667	-147.133	1994	1996	summer	W
808	68.6167	-148.683	1994	1996	summer	W
808	70.2833	-147.1	1994	1996	summer	W
808	70.2833	-147.083	1994	1996	summer	W
808	69.6333	-148.4	1994	1996	summer	FW
810	78.9167	11.8667	1992	1997	spring|summer	tundra
825	78.926	11.53	2015	2015	summer	unspecific
831	66.83	65.98	2012	2013	allyear	tundra
839	72.3667	126.5	2008	2008	summer|fall	W
843	78.92	11.53	2004	2013	allyear	tundra
852	78.9333	11.8833	1969	2013	allyear	B
868	71.323	-156.607	2003	2008	allyear	tundra
868	78.925	11.95	2003	2008	allyear	tundra
869	71.3	-156.5	2013	2013	allyear	W
873	64.8688	-110.425	2004	2006	winter|spring|summer	S1
886	67.15	50.0167	2012	2013	summer	GL
891	80	-24	2006	2006	summer	GL
891	80	-24	2006	2006	summer	B
903	70.4696	-156.591	2006	2006	allyear	G4
904	79.9333	11.9167	1995	1999	spring|summer	B1
908	68.45	-133.3	2014	2016	summer	B
910	73.1333	-80	2013	2015	allyear	tundra
922	68.0333	19.05	2012	2014	allyear	W
922	68.0333	19.05	2012	2014	allyear	FW
924	72.659	-38.571	2015	2015	summer	GL
938	71.281	-156.596	1999	2014	allyear	W
963	72.373	126.486	2009	2012	allyear	FW
963	72.378	126.496	2009	2012	allyear	FW
963	72.374	126.511	2009	2012	allyear	FW
963	72.369	126.505	2009	2012	allyear	FW
963	72.328	126.177	2009	2012	allyear	FW

## Sheet: Variable_Explanation
Variable	Explanation
siteid	network/repository-specific site identifier
minY	minimum year covered by in-situ SEB measurements
maxY	maximum year covered by in-situ SEB measurements
minD	minimum day of year covered by in-situ SEB measurements
maxD	maximum day of year covered by in-situ SEB measurements
network	network/repository identifier (>1 networks are separated by "--")
main_CAVM_sVZ	Vegetation type_d; in situ vegetation type variable with number code (G1-4, S1-2, etc.).
mCavmt_sVZ	Vegetation type; vegetation type of study site derived from in situ site descriptions. Vegetation type reflects the five main plant physiognomies (plus one glacier category) described in the Circumpolar Arctic Vegetation map (CAVM; Raynolds et al. 2019; i.e. B: barren and barren complexes, G: graminoid tundra, P: prostrate dwarf-shrub tundra, S: erect-shrub tundra, W: wetland complexes, GL: glaci…
CAVM_main	CAVM type_d; dominant CAVM type (i.e. CAVM type occupying largest area) in the site-surrounding area (radius=500m), derived from the CAVM raster map (Raynolds et al.2019).
CAVM_main_type	CAVM type; dominant CAVM type without number code (G for G1-4, S for S1-2, etc.) in the site-surrounding area (radius=500m), derived from the CAVM raster map (Raynolds et al. 2019).
lat_N	latitude (positive towards north) in decimal degrees
lon_E	longitude (positive towards east) in decimal degrees
stdynr	internal publication identifier
season	season covered: if one or several of the months belonging to winter (DJF), spring (MAM), summer (JJA), autumn (SON); or allyear (all months covered at least once).
References	NA
Raynolds, M. K. et al. (2019). A raster version of the Circumpolar Arctic Vegetation Map (CAVM). Remote Sensing of Environment, 232, 111297.	NA
Raynolds, M. and Walker, D.A. (2019), “Raster Circumpolar Arctic Vegetation Map”, Mendeley Data, V1, doi: 10.17632/c4xj5rv6kv.1	NA
