# Supplementary material for: Vegetation type is an important predictor of the arctic summer land surface energy budget
Source: Nat Commun. 2022 Oct 31;13:6379. doi: 10.1038/s41467-022-34049-3 (PMC9622844; doi:10.1038/s41467-022-34049-3)
Supplement: Supplementary file 3 — Source Data [file 41467_2022_34049_MOESM3_ESM.zip › SourceData/SI_Figure_3.xlsx]

## Sheet: SI_Figure_3
siteid	mCavmt_sVZ	minY	maxY	nrY	minD	maxD
CA-SCB	BPB	2014	2017	4	1	365
CP1	GL	1998	2017	20	1	366
Dye-2	GL	1998	2017	20	1	366
EGP	GL	2016	2019	4	1	366
FI-Lom	BPB	2007	2009	3	1	366
GL-NuF	W	2008	2014	7	1	366
GL-ZaF	S	2008	2011	4	102	304
GL-ZaH	P	2000	2014	15	1	366
KAN_B	B	2011	2019	9	1	366
KAN_L	GL	2008	2019	12	1	366
KAN_M	GL	2008	2019	12	1	366
KAN_U	GL	2009	2019	11	1	366
KPC_L	GL	2008	2019	11	1	366
KPC_U	GL	2008	2019	12	1	366
MIT	GL	2009	2019	9	1	366
NASA-E	GL	1998	2017	20	1	366
NASA-SE	GL	1998	2017	20	1	366
NASA-U	GL	1998	2017	20	1	366
NUK_K	GL	2014	2019	6	1	366
NUK_L	GL	2007	2019	13	1	366
NUK_N	GL	2010	2014	5	1	366
NUK_U	GL	2007	2019	13	1	366
QAS_A	GL	2012	2015	4	1	365
QAS_L	GL	2007	2019	13	1	366
QAS_M	GL	2016	2019	4	1	365
QAS_U	GL	2008	2019	12	1	366
RU-Che	W	2002	2005	4	1	365
RU-Cok	G	2003	2014	12	1	366
RU-Sam	W	2002	2014	13	1	366
RU-Tks	G	2010	2014	5	1	366
RU-Vrk	S	2008	2008	1	139	279
Saddle	GL	1998	2017	20	1	366
SCO_L	GL	2008	2019	12	1	366
SCO_U	GL	2008	2019	12	1	366
SE-St1	BPB	2012	2014	3	1	366
SJ-Adv	G	2012	2014	3	19	365
SJ-Blv	P	1998	2021	24	1	366
South Dome	GL	1998	2017	20	1	366
Summit	GL	1998	2017	20	1	366
TAS_A	GL	2013	2018	6	1	366
TAS_L	GL	2007	2019	12	1	366
TAS_U	GL	2008	2015	8	1	366
THU_L	GL	2010	2019	10	1	366
THU_U	GL	2010	2019	10	1	366
Tunu-N	GL	1998	2017	20	1	366
UPE_L	GL	2009	2019	11	1	366
UPE_U	GL	2009	2019	11	1	366
US-A03	W	2014	2019	6	1	366
US-A10	S	2011	2019	9	1	365
US-An1	G	2008	2010	3	151	263
US-An2	G	2008	2010	3	145	283
US-An3	G	2008	2010	3	1	365
US-Atq	G	1999	2008	10	1	366
US-Brw	W	1998	2007	10	1	366
US-EML	G	2008	2018	11	1	366
US-HVa	G	1994	1995	2	152	248
US-ICh	P	2007	2019	13	1	366
US-ICs	W	2007	2019	13	1	366
US-ICt	G	2007	2019	13	1	366
US-Ivo	G	2003	2016	9	1	366
US-NGB	W	2012	2019	8	1	365
US-Upa	W	1994	1994	1	154	243
US-xHE	S	2017	2019	3	1	365
US-xTL	G	2017	2019	3	1	365

## Sheet: Variable_Explanation
Variable	Explanation
siteid	network/repository-specific site identifier
mCavmt_sVZ	Vegetation type; vegetation type of study site derived from in situ site descriptions. Vegetation type reflects the five main plant physiognomies (plus one glacier category) described in the Circumpolar Arctic Vegetation map (CAVM; Raynolds et al. 2019; i.e. B: barren and barren complexes, G: graminoid tundra, P: prostrate dwarf-shrub tundra, S: erect-shrub tundra, W: wetland complexes, GL: glaci…
minY	minimum year covered by in-situ SEB measurements
maxY	maximum year covered by in-situ SEB measurements
nrY	nr. of years covered by in-situ SEB measurements
minD	minimum day of year covered by in-situ SEB measurements
maxD	maximum day of year covered by in-situ SEB measurements
References	NA
Raynolds, M. K. et al. (2019). A raster version of the Circumpolar Arctic Vegetation Map (CAVM). Remote Sensing of Environment, 232, 111297.	NA
