# Supplementary material for: Vegetation type is an important predictor of the arctic summer land surface energy budget
Source: Nat Commun. 2022 Oct 31;13:6379. doi: 10.1038/s41467-022-34049-3 (PMC9622844; doi:10.1038/s41467-022-34049-3)
Supplement: Supplementary file 3 — Source Data [file 41467_2022_34049_MOESM3_ESM.zip › SourceData/SI_Figure_9.xlsx]

## Sheet: SI_Figure_9a_corr
Pearson correlation	Rnetrad_mean_d	H_mean	LE_mean	G_mean	Knet_mean_d	Lnet_mean_d	Albedo_mean_d	dTsTa_mean	Tsurf_mean	Tair_mean	lat_N	mnALT	mnSLOPE	mnNaspect	tas0_mn_annmean	mnySWI	mnyCCI	mnMean_cldamt	mnMean_tc	pr0_mn_annsum	snow0_mn_annsum	SnowDurationMedian
Rnetrad_mean_d	1	-0.0437420127450014	0.734376438783354	-0.269689006225848	0.821011	0.0497537	-0.396352	0.0816848	0.723893	0.585821	-0.62527	0.00742508	-0.222826	-0.0462071	0.413372	0.584232	0.143568	0.102823	-0.30438	0.0664555	-0.140181	-0.624401
H_mean	-0.501634	1	0.304149863760486	0.446612921673085	-0.203012	0.649822	0.224095	0.661093	0.118971	-0.125538	0.181843	-0.298903	-0.606509	-0.0365954	-0.422528	-0.341599	-0.0151613	0.0859469	0.366412	-0.180624	-0.117182	0.146919
LE_mean	-0.505127	0.0199605881827301	1	-0.177975823362783	0.784039	0.415718	-0.622861	0.20514	0.814907	0.800314	-0.498204	0.189696	-0.493634	0.332315	0.219915	0.722894	0.623469	-0.365485	-0.146746	0.118982	-0.1508	-0.8548
G_mean	-0.789011	NA	NA	1	-0.400184	0.723966	0.774412	0.139303	-0.535065	-0.242841	0.214602	-0.205406	0.177656	-0.124404	-0.213871	-0.396289	-0.213374	0.0631024	0.299316	-0.213974	-0.123863	0.305658
Knet_mean_d	0.981325	-0.489011795079261	-0.321293890649924	-0.892310751385949	1	-0.391027	-0.474197	0.0456614	0.730049	0.755089	-0.693278	0.085658	-0.123024	0.0761987	0.417315	0.705391	0.268335	0.00499519	-0.41269	0.177154	-0.0305648	-0.63885
Lnet_mean_d	0.456552	-0.307416482789997	-0.868142099180919	-0.230258495832498	0.277154	1	0.261513	0.272742	0.0379641	-0.0589179	0.148297	-0.0934217	-0.365707	-0.0412718	-0.0269829	-0.248092	-0.279238	0.170029	0.368124	-0.00602904	-0.0558394	0.0314648
Albedo_mean_d	-0.988129	0.484514192227044	0.460334621530693	0.868227307051407	-0.987466	-0.369245	1	0.431623	-0.379722	-0.509061	0.360173	-0.038377	0.0415483	-0.124845	-0.435075	-0.59949	-0.145855	0.251063	0.0386375	-0.221207	-0.0134728	0.497641
dTsTa_mean	-0.84465	0.544606683004076	0.612178653621171	-0.589215725968587	-0.802994	-0.498067	0.856555	1	0.646669	-0.0552884	0.1144	-0.0770058	-0.347827	-0.106074	0.144538	-0.126203	-0.355804	0.315311	0.476893	0.360635	0.395985	0.226919
Tsurf_mean	0.78511	-0.567922763201783	-0.0750393924389129	-0.805338663101577	0.815065	0.148607	-0.82566	-0.748675	1	0.727918	-0.558969	0.329364	-0.349047	0.0308558	0.572522	0.688933	0.042383	0.0113465	0.0934216	0.453411	0.184022	-0.676993
Tair_mean	0.840011	-0.622828893413035	-0.266612625693341	-0.755565202713716	0.853493	0.244196	-0.874571	-0.849514	0.98544	1	-0.780578	0.312725	-0.0249613	0.213586	0.527432	0.936621	0.469074	-0.336518	-0.271942	0.308774	-0.0688517	-0.858818
lat_N	-0.460095	0.0112635465611968	0.61606367661545	0.733639361936035	-0.367608	-0.599299	0.390889	0.299346	-0.312156	-0.322069	1	-0.428835	-0.245281	-0.190648	-0.533331	-0.787171	-0.326738	0.204907	0.270798	-0.377985	0.021056	0.861138
mnALT	-0.810431	0.676394912815379	0.247363694962604	0.305581908332418	-0.830417	-0.202333	0.854421	0.83893	-0.94262	-0.962581	0.128775	1	0.398734	0.235736	0.202408	0.347911	0.145835	-0.592185	-0.182771	0.227107	-0.0823372	-0.290391
mnSLOPE	0.43129	-0.12697354040464	-0.383993745967165	0.0292022930787494	0.387629	0.360245	-0.478321	-0.674642	0.465343	0.536708	-0.159063	-0.50876	1	0.228366	0.12042	-0.0405574	-0.158585	-0.147423	-0.136735	0.355008	0.294849	0.0926892
mnNaspect	-0.369305	0.102596955647983	0.327456405774331	0.111126512147299	-0.329766	-0.321829	0.322172	0.207661	-0.162294	-0.183984	0.471823	0.146658	0.0855664	1	-0.0880935	0.0814444	0.233186	-0.342481	0.0180863	0.275127	0.192223	-0.0490577
tas0_mn_annmean	0.829652	-0.302151497459666	-0.625858728100056	-0.842328359749824	0.790237	0.487039	-0.827053	-0.794681	0.877406	0.898365	-0.659071	-0.813946	0.504061	-0.356487	1	0.66266	-0.407198	0.295153	0.293248	0.594688	0.282769	-0.587343
mnySWI	0.720981	-0.36005875460284	-0.755214483277374	NA	0.644104	0.622521	-0.712336	-0.834283	0.562121	0.657832	-0.443179	-0.631142	0.722883	-0.244671	0.737692	1	0.403447	-0.305312	-0.246406	0.270457	-0.13563	-0.912383
mnyCCI	-0.326618	-0.160635413683115	0.467888868992006	0.769048224746567	-0.258261	-0.431883	0.270918	0.189949	-0.232141	-0.229539	0.804141	0.107806	0.0444149	0.495102	-0.566301	-0.156493	1	-0.722209	-0.621628	-0.357344	-0.475517	-0.393023
mnMean_cldamt	0.627882	-0.0897701081418033	-0.479870352612373	-0.557616528404445	0.588506	0.410898	-0.641656	-0.726911	0.675307	0.718727	-0.444437	-0.650131	0.521265	-0.300412	0.788264	0.530778	-0.553545	1	0.381194	0.16726	0.353446	0.207351
mnMean_tc	0.481242	-0.0873346683924593	-0.28773724218751	-0.296791631248237	0.463802	0.250594	-0.517851	-0.664724	0.71099	0.731609	-0.1835	-0.716309	0.639238	-0.135419	0.709106	0.489319	-0.313904	0.819799	1	0.385686	0.358053	0.343247
pr0_mn_annsum	0.463113	-0.0143836147306315	-0.565316581575575	-0.595785987475887	0.378748	0.561021	-0.42956	-0.392301	0.421486	0.431118	-0.79341	-0.342934	0.187025	-0.497736	0.721416	0.390412	-0.859674	0.645319	0.431291	1	0.864795	-0.169279
snow0_mn_annsum	0.12503	0.141157835562391	-0.323751573205684	-0.581694999566556	0.0623082	0.334632	-0.0889451	-0.0755016	0.197992	0.17263	-0.676281	-0.0604797	-0.046105	-0.441847	0.458307	0.0333643	-0.841805	0.510489	0.340005	0.88615	1	0.22478
SnowDurationMedian	-0.0943015	-0.126745570346961	0.251521782880511	NA	-0.0617766	-0.183842	0.126945	0.321371	-0.136616	-0.187294	0.165069	0.112185	-0.837729	-0.21556	-0.219639	-0.441929	-0.00974905	-0.295728	-0.422912	-0.090659	0.0244176	1

## Sheet: SI_Figure_9a_n
number_study_units	Rnetrad_mean_d	H_mean	LE_mean	G_mean	Knet_mean_d	Lnet_mean_d	Albedo_mean_d	dTsTa_mean	Tsurf_mean	Tair_mean	lat_N	mnALT	mnSLOPE	mnNaspect	tas0_mn_annmean	mnySWI	mnyCCI	mnMean_cldamt	mnMean_tc	pr0_mn_annsum	snow0_mn_annsum	SnowDurationMedian
Rnetrad_mean_d	27	19	12	18	22	17	22	14	17	25	27	27	27	27	27	27	27	27	27	27	27	27
H_mean	23	22	14	14	15	13	15	10	12	20	22	22	21	21	22	22	22	22	22	22	22	21
LE_mean	23	23	14	7	9	6	9	9	9	14	14	14	14	14	14	14	14	14	14	14	14	13
G_mean	9	0	0	19	13	13	13	9	11	17	19	19	18	18	19	19	19	19	19	19	19	19
Knet_mean_d	32	23	23	9	22	17	22	12	15	20	22	22	22	22	22	22	22	22	22	22	22	22
Lnet_mean_d	32	23	23	9	32	19	17	10	14	16	19	19	18	18	19	19	19	19	19	19	19	18
Albedo_mean_d	32	23	23	9	32	32	22	12	15	20	22	22	22	22	22	22	22	22	22	22	22	22
dTsTa_mean	32	23	23	9	32	32	32	15	15	15	15	15	15	15	15	15	15	15	15	15	15	14
Tsurf_mean	32	23	23	9	32	32	32	32	19	16	19	19	18	18	19	19	19	19	19	19	19	18
Tair_mean	32	23	23	9	32	32	32	32	32	27	27	27	27	27	27	27	27	27	27	27	27	26
lat_N	32	23	23	9	32	32	32	32	32	32	30	30	29	29	30	30	30	30	30	30	30	29
mnALT	32	23	23	9	32	32	32	32	32	32	32	30	29	29	30	30	30	30	30	30	30	29
mnSLOPE	32	23	23	9	32	32	32	32	32	32	32	32	29	29	29	29	29	29	29	29	29	28
mnNaspect	32	23	23	9	32	32	32	32	32	32	32	32	32	29	29	29	29	29	29	29	29	28
tas0_mn_annmean	32	23	23	9	32	32	32	32	32	32	32	32	32	32	30	30	30	30	30	30	30	29
mnySWI	32	23	23	9	32	32	32	32	32	32	32	32	32	32	32	30	30	30	30	30	30	29
mnyCCI	32	23	23	9	32	32	32	32	32	32	32	32	32	32	32	32	30	30	30	30	30	29
mnMean_cldamt	32	23	23	9	32	32	32	32	32	32	32	32	32	32	32	32	32	30	30	30	30	29
mnMean_tc	32	23	23	9	32	32	32	32	32	32	32	32	32	32	32	32	32	32	30	30	30	29
pr0_mn_annsum	32	23	23	9	32	32	32	32	32	32	32	32	32	32	32	32	32	32	32	30	30	29
snow0_mn_annsum	32	23	23	9	32	32	32	32	32	32	32	32	32	32	32	32	32	32	32	32	30	29
SnowDurationMedian	32	23	23	9	32	32	32	32	32	32	32	32	32	32	32	32	32	32	32	32	32	29

## Sheet: SI_Figure_9a_pval
pvalues	Rnetrad_mean_d	H_mean	LE_mean	G_mean	Knet_mean_d	Lnet_mean_d	Albedo_mean_d	dTsTa_mean	Tsurf_mean	Tair_mean	lat_N	mnALT	mnSLOPE	mnNaspect	tas0_mn_annmean	mnySWI	mnyCCI	mnMean_cldamt	mnMean_tc	pr0_mn_annsum	snow0_mn_annsum	SnowDurationMedian
Rnetrad_mean_d	NA	0.858874450662844	0.00653120975243682	0.279135639868169	2.84396525151998e-06	0.849598538950662	0.0678258147303932	0.781316057738631	0.00101848404615157	0.00209127665005737	0.000487810669867361	0.970679092719001	0.263921689056627	0.818977861806192	0.0320955742043683	0.0013751743083017	0.474969880131779	0.609798755827403	0.122671889757053	0.741900505560266	0.485557226438562	0.000499389065291567
H_mean	0.0147379507693854	NA	0.290405186669942	0.109398017747157	0.46804698779906	0.0162121033992899	0.422025245140596	0.0373981270934682	0.712676346052618	0.597937209033647	0.41798727751243	0.176606615768042	0.00355825779763341	0.874863101971881	0.0501111560533298	0.119720403696058	0.946609135815567	0.703722464607938	0.0934997678770566	0.421166871099933	0.603520776354954	0.525100295573406
LE_mean	0.0139518097874136	0.927971048931406	NA	0.702621255463804	0.0123869005140453	0.412345698492512	0.0731724792612456	0.596471995841165	0.00745671493648592	0.000586291712040499	0.0698157972453703	0.515987517845357	0.0728319064258154	0.245702087029853	0.449978611101689	0.00348754393390838	0.0172032643469169	0.198777980792592	0.616648655883008	0.685384829639105	0.606836446662181	0.00019693679524635
G_mean	0.0114771118500823	NA	NA	NA	0.175433926165197	0.00514193901389648	0.00188448955838783	0.720762875083728	0.0898786713485218	0.34764983302542	0.377633096912492	0.398886925986117	0.480647144652582	0.622839801150813	0.379298611777456	0.0930155968292512	0.380432422769556	0.797457655244137	0.213168863418399	0.379064073337844	0.613415980957914	0.203158525992367
Knet_mean_d	0	0.017885405926553	0.134938697208085	0.00121275179074143	NA	0.120663708717712	0.0257716035237072	0.887941886566896	0.00200110136700227	0.000118816707405101	0.000347117997550495	0.704674958855402	0.585457543171508	0.736092981239773	0.0533166713189706	0.000245519419202367	0.227264426431065	0.982398558143504	0.0562907957912246	0.430291701480168	0.892592599090667	0.00137288434675154
Lnet_mean_d	0.00862508346044266	0.153601064111663	7.9800566155086e-08	0.551154974056251	0.124611376666689	NA	0.310628962200637	0.445812669526545	0.897476562963486	0.828409691276202	0.544586304720654	0.703645442357566	0.135583845767337	0.870834155178543	0.912686863809907	0.305780078779845	0.246966444654087	0.4864812539903	0.120968619440518	0.980457061885821	0.820384177611188	0.901362685697683
Albedo_mean_d	0	0.0191305476608279	0.0270802692210244	0.002398473492081	0	0.037543789191782	NA	0.1611942111949	0.162708370633923	0.0218843020845134	0.0996506567941196	0.865356972267103	0.854341258417656	0.579873650027777	0.0430061552565451	0.00319073842427331	0.517201780172954	0.259733284292074	0.864451378880848	0.322507749810327	0.952548386089556	0.0184397275719368
dTsTa_mean	1.21941390318625e-09	0.00721083049568305	0.00190457456017357	0.0950044969328825	3.19863073805493e-08	0.00372049203714697	4.0097347664414e-10	NA	0.00917992425318315	0.844842927960809	0.68476640636549	0.785027717131066	0.203947921885477	0.706733766160419	0.607293395699517	0.654024161632066	0.193063685793897	0.252310412624703	0.0722703696818998	0.18665837887531	0.143984318765045	0.435299817814117
Tsurf_mean	1.03504935733412e-07	0.00470012897333771	0.733640010146747	0.00880706036789047	1.35089552877332e-08	0.416949901453629	6.01265770505677e-09	8.30911953020319e-07	NA	0.00138972739934751	0.0128487138070743	0.168517304835418	0.15569959838185	0.903263172466062	0.0104127645300891	0.00110534838514731	0.863219123248703	0.963229040541397	0.703645886590781	0.0512117613814753	0.450757781668204	0.00202891488198187
Tair_mean	1.83501258632646e-09	0.00150201860191346	0.218796789323496	0.0185407726126785	5.38736610877777e-10	0.178006347790223	6.07280892239714e-11	7.83065612353084e-10	0	NA	1.56467467604671e-06	0.112239807458629	0.901644480233213	0.284746758075034	0.00469653179968565	6.87450096847897e-13	0.0135788185816745	0.0861025210378012	0.169998060503237	0.117093777398574	0.732922522949619	1.976208663379e-08
lat_N	0.00805936962396325	0.95931988343521	0.00174824904598792	0.0244637035470383	0.0384640714778457	0.000289544178068146	0.0269610511003799	0.0960326033318961	0.0819774544468095	0.0722320499063176	NA	0.018051572676332	0.199675813277952	0.321863510048459	0.0024066701725427	2.46982078344615e-07	0.0780176203903549	0.277386878768354	0.147784553997242	0.0394511800620725	0.912060319600632	2.03682315458309e-09
mnALT	1.89426456742581e-08	0.000394782684120409	0.255139840635273	0.423903937359356	4.10711065157443e-09	0.266755554781651	4.92938356799755e-10	2.01462269089348e-09	8.88178419700125e-16	0	0.482421863249106	NA	0.0321485793975864	0.218293806300992	0.283415433315678	0.0595709751175	0.441919732834268	0.000565828841471605	0.333686250695215	0.227466859780208	0.665340148808663	0.126472010816128
mnSLOPE	0.0137186032907657	0.563716534176826	0.0704592543451721	0.940551837394097	0.0283775107801034	0.0428315965525592	0.00562126896179049	2.29038799406389e-05	0.00727934829028065	0.00154093620538287	0.384546485143263	0.00294492704095362	NA	0.23345031920359	0.533790720427495	0.834536543851135	0.411270091067738	0.445367212400828	0.479389352482923	0.0587899439754032	0.120490911935613	0.638986728203754
mnNaspect	0.0375103674441455	0.641336412062006	0.127194754546784	0.775931711285178	0.0653052906542813	0.0724564213661461	0.0721356159819468	0.254094779318166	0.374834790380882	0.313454431980159	0.00640581416939812	0.423155413794674	0.641477282251817	NA	0.649529603253246	0.674486956312026	0.223461495118718	0.0689667372663252	0.925807469238795	0.148603774590314	0.317805753904836	0.804209570611995
tas0_mn_annmean	4.37011049569946e-09	0.161135332425027	0.00140171830275593	0.004376764287223	7.47764319353195e-08	0.00469881262094818	5.38407451955436e-09	5.60017163753201e-08	4.39519531880705e-11	3.05089287166993e-12	4.09746612315409e-05	1.46706913284333e-08	0.00326654923992331	0.045208774237486	NA	6.61390634655312e-05	0.0255267049219048	0.113322111136736	0.115779454195574	0.000528746542409309	0.130007725832586	0.000808779893493039
mnySWI	3.24486129921198e-06	0.0914823757744039	3.10467844355511e-05	NA	6.95199398217383e-05	0.000142056180348682	4.80664915980533e-06	2.98679836419069e-09	0.00081324023990792	4.28558043470417e-05	0.0110736261786473	0.00010747019025148	2.97033131291258e-06	0.177138276254814	1.45511691584943e-06	NA	0.0270495861197104	0.100870607890779	0.189311250089867	0.148314740524291	0.474842134277826	5.56266144258188e-12
mnyCCI	0.068072449255355	0.464049880858798	0.0243555310076302	0.0154205361865232	0.153533634717549	0.0135753291550189	0.13367207185645	0.29774454330265	0.201075599354924	0.206314637169803	2.95463356003722e-08	0.55700402271102	0.809267329931862	0.00396447892353491	0.000728485015452751	0.392370077841704	NA	6.61659370781997e-06	0.000245738490038949	0.0525452562177915	0.00791293494685208	0.0349347947125804
mnMean_cldamt	0.000119544472219957	0.683759947613029	0.0204888391288756	0.118766849722477	0.000395837115563902	0.0194831670967521	7.5596332250516e-05	2.45742773108404e-06	2.23252143396468e-05	3.59984082320963e-06	0.0108206407613509	5.63829592272747e-05	0.00221896318213033	0.0947973613694815	8.48294516853088e-08	0.00177614186158892	0.00101472323619278	NA	0.0376743546032809	0.37699991164776	0.0553647041287577	0.280460934474199
mnMean_tc	0.0052962887544683	0.6919253395454	0.183074992163914	0.438022132240353	0.00750136117860722	0.166553429332967	0.00239976171256329	3.33040401230278e-05	5.10345586235417e-06	1.96166549093491e-06	0.314750122623815	4.01955545292765e-06	8.20630533424627e-05	0.459917500657934	5.54688160736561e-06	0.00448021666928766	0.0801890255897479	9.46998124362608e-09	NA	0.035296184283879	0.0520445719486471	0.0683081931585625
pr0_mn_annsum	0.00760256057847197	0.948064411472601	0.00493798912013577	0.0904636962139012	0.0325459183849763	0.000836941965591365	0.0141445098439024	0.0263660664971082	0.0162805567867479	0.013760516229754	6.08719661343571e-08	0.0546722673276374	0.305381823054343	0.00374711221255453	3.18009003219544e-06	0.0271647347972082	2.94696711478082e-10	6.66692365134391e-05	0.0137184115051727	NA	7.17027104357726e-10	0.380022510130249
snow0_mn_annsum	0.495351496604946	0.520583427735231	0.131810894700455	0.100369964673169	0.734779446645505	0.0612022166736428	0.628320207357392	0.681295275027142	0.277368832314338	0.344754927454038	2.15008964270513e-05	0.742296232739882	0.802149947651096	0.0113465952619405	0.00834075563066583	0.856149265093144	1.56915369586841e-09	0.0028337188650438	0.0569101177930929	1.5389689522749e-11	NA	0.241073474247852
SnowDurationMedian	0.607690840048705	0.564422561169823	0.246979134248788	NA	0.73696249623154	0.313834103135931	0.48871876938302	0.0728865580747597	0.455924238873243	0.304673912959333	0.366612526463544	0.541001999813731	2.23298401991201e-09	0.236069451687909	0.227105109572159	0.0113295810510778	0.957766984457883	0.100315426734098	0.0158847448253476	0.62168821534008	0.894469477049237	NA

## Sheet: SI_Figure9b_corr
Pearson correlation	Rnetrad_mean_ddKipmax	H_meandKipmax	LE_meandKipmax	G_meandKipmax	Knet_mean_ddKipmax	Lnet_mean_ddKipmax	Albedo_mean_d	dTsTa_mean	Tsurf_mean	Tair_mean	lat_N	mnALT	mnSLOPE	mnNaspect	tas0_mn_annmean	mnySWI	mnyCCI	mnMean_cldamt	mnMean_tc	pr0_mn_annsum	snow0_mn_annsum	SnowDurationMedian
Rnetrad_mean_ddKipmax	1	0.0705954624337415	0.656197251044431	-0.20782739765233	0.788309	0.138274	-0.344953	0.100626	0.602005	0.414782	-0.405567	-0.286003	-0.378261	-0.124295	0.300606	0.403817	0.0741467	0.274879	-0.220026	-0.0457309	-0.134337	-0.450021
H_meandKipmax	-0.519049	1	0.286170932016364	0.49746027272125	-0.115299	0.662829	0.297273	0.70034	0.0695699	-0.228819	0.269319	-0.407114	-0.62388	-0.100534	-0.452292	-0.420611	-0.0813958	0.165371	0.386369	-0.228552	-0.116658	0.244934
LE_meandKipmax	-0.419835	-0.136240056829242	1	-0.183367436484481	0.652312	0.532853	-0.635378	0.27255	0.794201	0.733923	-0.384023	0.036504	-0.570386	0.260011	0.155052	0.643696	0.588271	-0.313232	-0.0830193	0.0959629	-0.11815	-0.769784
G_meandKipmax	-0.820519	NA	NA	1	-0.353962	0.63495	0.802966	0.101637	-0.615812	-0.324201	0.316759	-0.327657	0.0812705	-0.144411	-0.232992	-0.468717	-0.283036	0.169106	0.362908	-0.266996	-0.122625	0.381308
Knet_mean_ddKipmax	0.97612	-0.579085829947812	-0.184441795832671	-0.86483244393844	1	-0.389258	-0.400384	0.0829718	0.529625	0.518539	-0.338349	-0.38632	-0.338055	0.0031835	0.267499	0.456468	0.168912	0.27547	-0.33029	0.0601911	0.0662438	-0.384091
Lnet_mean_ddKipmax	0.15229	0.00561327020733632	-0.904756590784338	-0.36877794224599	-0.0658406	1	0.177531	0.211339	0.117082	0.073119	-0.0460255	0.129001	-0.257902	-0.0335265	0.0484486	-0.122714	-0.232981	0.0595908	0.286129	0.0633225	-0.128706	-0.122274
Albedo_mean_d	-0.987519	0.438136297158956	0.41291932306059	0.87712148706093	-0.976546	-0.0949738	1	0.431623	-0.379722	-0.509061	0.360173	-0.038377	0.0415483	-0.124845	-0.435075	-0.59949	-0.145855	0.251063	0.0386375	-0.221207	-0.0134728	0.497641
dTsTa_mean	-0.861938	0.525163108036614	0.548214245369558	-0.605115810040084	-0.826277	-0.193958	0.856555	1	0.646669	-0.0552884	0.1144	-0.0770058	-0.347827	-0.106074	0.144538	-0.126203	-0.355804	0.315311	0.476893	0.360635	0.395985	0.226919
Tsurf_mean	0.791636	-0.531549746095882	-0.0403577796363995	-0.790460094265615	0.828676	-0.135306	-0.82566	-0.748675	1	0.727918	-0.558969	0.329364	-0.349047	0.0308558	0.572522	0.688933	0.042383	0.0113465	0.0934216	0.453411	0.184022	-0.676993
Tair_mean	0.849469	-0.588429164848038	-0.218385186486055	-0.738501943152133	0.870086	-0.0591003	-0.874571	-0.849514	0.98544	1	-0.780578	0.312725	-0.0249613	0.213586	0.527432	0.936621	0.469074	-0.336518	-0.271942	0.308774	-0.0688517	-0.858818
lat_N	-0.38736	-0.126713095800553	0.67965394937949	0.756743195835874	-0.238552	-0.695552	0.390889	0.299346	-0.312156	-0.322069	1	-0.428835	-0.245281	-0.190648	-0.533331	-0.787171	-0.326738	0.204907	0.270798	-0.377985	0.021056	0.861138
mnALT	-0.839187	0.694746548766288	0.154029585900131	0.268880948459902	-0.880203	0.153356	0.854421	0.83893	-0.94262	-0.962581	0.128775	1	0.398734	0.235736	0.202408	0.347911	0.145835	-0.592185	-0.182771	0.227107	-0.0823372	-0.290391
mnSLOPE	0.443528	-0.142123540730656	-0.331896305291119	0.0391612446855721	0.41352	0.154159	-0.478321	-0.674642	0.465343	0.536708	-0.159063	-0.50876	1	0.228366	0.12042	-0.0405574	-0.158585	-0.147423	-0.136735	0.355008	0.294849	0.0926892
mnNaspect	-0.35847	0.0606951676001681	0.344356219805815	0.136921431563764	-0.292075	-0.319768	0.322172	0.207661	-0.162294	-0.183984	0.471823	0.146658	0.0855664	1	-0.0880935	0.0814444	0.233186	-0.342481	0.0180863	0.275127	0.192223	-0.0490577
tas0_mn_annmean	0.808125	-0.211702596020001	-0.627144734702363	-0.840529134529607	0.752887	0.285692	-0.827053	-0.794681	0.877406	0.898365	-0.659071	-0.813946	0.504061	-0.356487	1	0.66266	-0.407198	0.295153	0.293248	0.594688	0.282769	-0.587343
mnySWI	0.716452	-0.314992806898061	-0.717012369421032	NA	0.633094	0.410583	-0.712336	-0.834283	0.562121	0.657832	-0.443179	-0.631142	0.722883	-0.244671	0.737692	1	0.403447	-0.305312	-0.246406	0.270457	-0.13563	-0.912383
mnyCCI	-0.273115	-0.251526396887177	0.517966013980468	0.790976236066982	-0.160563	-0.520108	0.270918	0.189949	-0.232141	-0.229539	0.804141	0.107806	0.0444149	0.495102	-0.566301	-0.156493	1	-0.722209	-0.621628	-0.357344	-0.475517	-0.393023
mnMean_cldamt	0.626195	-0.0674172849307434	-0.466975081982168	-0.592823045198865	0.583564	0.218617	-0.641656	-0.726911	0.675307	0.718727	-0.444437	-0.650131	0.521265	-0.300412	0.788264	0.530778	-0.553545	1	0.381194	0.16726	0.353446	0.207351
mnMean_tc	0.500572	-0.101563090050702	-0.264208556992228	-0.275669324100251	0.497479	0.02907	-0.517851	-0.664724	0.71099	0.731609	-0.1835	-0.716309	0.639238	-0.135419	0.709106	0.489319	-0.313904	0.819799	1	0.385686	0.358053	0.343247
pr0_mn_annsum	0.420597	0.0745790744911896	-0.580047856631306	-0.614509275459269	0.308555	0.527659	-0.42956	-0.392301	0.421486	0.431118	-0.79341	-0.342934	0.187025	-0.497736	0.721416	0.390412	-0.859674	0.645319	0.431291	1	0.864795	-0.169279
snow0_mn_annsum	0.084384	0.208920340991093	-0.355458967672556	-0.600754408015423	-0.00392409	0.403778	-0.0889451	-0.0755016	0.197992	0.17263	-0.676281	-0.0604797	-0.046105	-0.441847	0.458307	0.0333643	-0.841805	0.510489	0.340005	0.88615	1	0.22478
SnowDurationMedian	-0.0816797	-0.134333332330592	0.240909698594263	NA	-0.0476069	-0.157048	0.126945	0.321371	-0.136616	-0.187294	0.165069	0.112185	-0.837729	-0.21556	-0.219639	-0.441929	-0.00974905	-0.295728	-0.422912	-0.090659	0.0244176	1

## Sheet: SI_Figure9b_n
number_study_units	Rnetrad_mean_ddKipmax	H_meandKipmax	LE_meandKipmax	G_meandKipmax	Knet_mean_ddKipmax	Lnet_mean_ddKipmax	Albedo_mean_d	dTsTa_mean	Tsurf_mean	Tair_mean	lat_N	mnALT	mnSLOPE	mnNaspect	tas0_mn_annmean	mnySWI	mnyCCI	mnMean_cldamt	mnMean_tc	pr0_mn_annsum	snow0_mn_annsum	SnowDurationMedian
Rnetrad_mean_ddKipmax	27	19	12	18	22	17	22	14	17	25	27	27	27	27	27	27	27	27	27	27	27	27
H_meandKipmax	23	22	14	14	15	13	15	10	12	20	22	22	21	21	22	22	22	22	22	22	22	21
LE_meandKipmax	23	23	14	7	9	6	9	9	9	14	14	14	14	14	14	14	14	14	14	14	14	13
G_meandKipmax	9	0	0	19	13	13	13	9	11	17	19	19	18	18	19	19	19	19	19	19	19	19
Knet_mean_ddKipmax	32	23	23	9	22	17	22	12	15	20	22	22	22	22	22	22	22	22	22	22	22	22
Lnet_mean_ddKipmax	32	23	23	9	32	19	17	10	14	16	19	19	18	18	19	19	19	19	19	19	19	18
Albedo_mean_d	32	23	23	9	32	32	22	12	15	20	22	22	22	22	22	22	22	22	22	22	22	22
dTsTa_mean	32	23	23	9	32	32	32	15	15	15	15	15	15	15	15	15	15	15	15	15	15	14
Tsurf_mean	32	23	23	9	32	32	32	32	19	16	19	19	18	18	19	19	19	19	19	19	19	18
Tair_mean	32	23	23	9	32	32	32	32	32	27	27	27	27	27	27	27	27	27	27	27	27	26
lat_N	32	23	23	9	32	32	32	32	32	32	30	30	29	29	30	30	30	30	30	30	30	29
mnALT	32	23	23	9	32	32	32	32	32	32	32	30	29	29	30	30	30	30	30	30	30	29
mnSLOPE	32	23	23	9	32	32	32	32	32	32	32	32	29	29	29	29	29	29	29	29	29	28
mnNaspect	32	23	23	9	32	32	32	32	32	32	32	32	32	29	29	29	29	29	29	29	29	28
tas0_mn_annmean	32	23	23	9	32	32	32	32	32	32	32	32	32	32	30	30	30	30	30	30	30	29
mnySWI	32	23	23	9	32	32	32	32	32	32	32	32	32	32	32	30	30	30	30	30	30	29
mnyCCI	32	23	23	9	32	32	32	32	32	32	32	32	32	32	32	32	30	30	30	30	30	29
mnMean_cldamt	32	23	23	9	32	32	32	32	32	32	32	32	32	32	32	32	32	30	30	30	30	29
mnMean_tc	32	23	23	9	32	32	32	32	32	32	32	32	32	32	32	32	32	32	30	30	30	29
pr0_mn_annsum	32	23	23	9	32	32	32	32	32	32	32	32	32	32	32	32	32	32	32	30	30	29
snow0_mn_annsum	32	23	23	9	32	32	32	32	32	32	32	32	32	32	32	32	32	32	32	32	30	29
SnowDurationMedian	32	23	23	9	32	32	32	32	32	32	32	32	32	32	32	32	32	32	32	32	32	29

## Sheet: SI_Figure9b_pval
pvalues	Rnetrad_mean_ddKipmax	H_meandKipmax	LE_meandKipmax	G_meandKipmax	Knet_mean_ddKipmax	Lnet_mean_ddKipmax	Albedo_mean_d	dTsTa_mean	Tsurf_mean	Tair_mean	lat_N	mnALT	mnSLOPE	mnNaspect	tas0_mn_annmean	mnySWI	mnyCCI	mnMean_cldamt	mnMean_tc	pr0_mn_annsum	snow0_mn_annsum	SnowDurationMedian
Rnetrad_mean_ddKipmax	NA	0.773969941188845	0.020480246851299	0.407937280854727	1.3164451256209e-05	0.596633830073663	0.11589598879136	0.732142837543277	0.0105586087279108	0.0392407249514242	0.0358324945820629	0.148119390028866	0.0517174153496776	0.536773141525941	0.127616225623749	0.0367161115280299	0.713206358149024	0.1652508341654	0.270124948872628	0.820813454619115	0.504107021470819	0.018506502695117
H_meandKipmax	0.0111510848489291	NA	0.321259171811719	0.0703003632714505	0.682407032195406	0.0135454819550014	0.281920777072729	0.0241077879439227	0.829892962253716	0.331859156511343	0.225499840308879	0.0600437592134235	0.00250843945199497	0.664582460599275	0.034563381312027	0.0512724080531468	0.718777248387788	0.462053634536164	0.0757060848282727	0.306282900573667	0.605151916787778	0.284572182456713
LE_meandKipmax	0.046105735099943	0.535357555248162	NA	0.693912688778658	0.0568873061031434	0.276367320000337	0.0659359559612718	0.477997884082141	0.0105765313694961	0.00280643246918011	0.175230352489004	0.901401581606727	0.0331800089726406	0.369318108775344	0.596610339271616	0.0129906117167735	0.0269093256090409	0.275503835492567	0.777824428056466	0.744168720613928	0.687480885207198	0.00208693312978925
G_meandKipmax	0.00673419726247992	NA	NA	NA	0.235408555588892	0.0197230055142605	0.000949776802724678	0.794721299082749	0.0436768239237511	0.204253257589587	0.186395964762542	0.170867909399232	0.74852976855285	0.567520199023354	0.337084526741389	0.0429440208185179	0.24032664939089	0.488885077070278	0.126735716768675	0.269154097082585	0.616992869690004	0.107225827816933
Knet_mean_ddKipmax	0	0.00378692563571947	0.399515629228893	0.00261272977050431	NA	0.122501513012269	0.0648250821835041	0.797674216475106	0.04230881961068	0.0191587289876982	0.123511783503609	0.0757463394802551	0.123859057137671	0.988781876500919	0.228771573124019	0.0327271732975318	0.452385643831627	0.214669155853521	0.133286072452699	0.790175607331933	0.769601776935581	0.0775970893286446
Lnet_mean_ddKipmax	0.405365197945126	0.979720646676145	3.09823811051047e-09	0.328748644110233	0.720327231167529	NA	0.495446695995893	0.557796832008947	0.69017833715229	0.787844537838121	0.851583214146556	0.598653502442768	0.301489132279859	0.894932339904588	0.843858436340149	0.616734046704621	0.337108275321635	0.808523950701308	0.235004210756969	0.79676497318616	0.599499352307721	0.628853748898996
Albedo_mean_d	0	0.0365186558083594	0.0502001882767917	0.00189516000074308	0	0.605121832898222	NA	0.1611942111949	0.162708370633923	0.0218843020845134	0.0996506567941196	0.865356972267103	0.854341258417656	0.579873650027777	0.0430061552565451	0.00319073842427331	0.517201780172954	0.259733284292074	0.864451378880848	0.322507749810327	0.952548386089556	0.0184397275719368
dTsTa_mean	2.34581243319099e-10	0.0100767175993086	0.00676206518811662	0.0842486654353183	5.72652081309855e-09	0.287471757413102	4.0097347664414e-10	NA	0.00917992425318315	0.844842927960809	0.68476640636549	0.785027717131066	0.203947921885477	0.706733766160419	0.607293395699517	0.654024161632066	0.193063685793897	0.252310412624703	0.0722703696818998	0.18665837887531	0.143984318765045	0.435299817814117
Tsurf_mean	6.83237462162367e-08	0.00904697470428584	0.854931769806334	0.0112206219445705	4.72808969753657e-09	0.460296209556443	6.01265770505677e-09	8.30911953020319e-07	NA	0.00138972739934751	0.0128487138070743	0.168517304835418	0.15569959838185	0.903263172466062	0.0104127645300891	0.00110534838514731	0.863219123248703	0.963229040541397	0.703645886590781	0.0512117613814753	0.450757781668204	0.00202891488198187
Tair_mean	7.86326781465618e-10	0.00314190832935735	0.316786578036466	0.0230558853912255	9.96984717005489e-11	0.747981884165939	6.07280892239714e-11	7.83065612353084e-10	0	NA	1.56467467604671e-06	0.112239807458629	0.901644480233213	0.284746758075034	0.00469653179968565	6.87450096847897e-13	0.0135788185816745	0.0861025210378012	0.169998060503237	0.117093777398574	0.732922522949619	1.976208663379e-08
lat_N	0.0284969092182912	0.564523167446137	0.000360823041608782	0.0182527884824295	0.18856262845958	9.91536604333376e-06	0.0269610511003799	0.0960326033318961	0.0819774544468095	0.0722320499063176	NA	0.018051572676332	0.199675813277952	0.321863510048459	0.0024066701725427	2.46982078344615e-07	0.0780176203903549	0.277386878768354	0.147784553997242	0.0394511800620725	0.912060319600632	2.03682315458309e-09
mnALT	1.97044314198536e-09	0.000234388932948804	0.482859791159908	0.484177030032213	3.1700420066727e-11	0.402046298494494	4.92938356799755e-10	2.01462269089348e-09	8.88178419700125e-16	0	0.482421863249106	NA	0.0321485793975864	0.218293806300992	0.283415433315678	0.0595709751175	0.441919732834268	0.000565828841471605	0.333686250695215	0.227466859780208	0.665340148808663	0.126472010816128
mnSLOPE	0.0110029734127468	0.51770528609685	0.121817601590219	0.920323254379925	0.0186451992562908	0.39955667536747	0.00562126896179049	2.29038799406389e-05	0.00727934829028065	0.00154093620538287	0.384546485143263	0.00294492704095362	NA	0.23345031920359	0.533790720427495	0.834536543851135	0.411270091067738	0.445367212400828	0.479389352482923	0.0587899439754032	0.120490911935613	0.638986728203754
mnNaspect	0.043941528993281	0.78323592473969	0.107608885655938	0.725387027058509	0.104785317651842	0.0744097868379177	0.0721356159819468	0.254094779318166	0.374834790380882	0.313454431980159	0.00640581416939812	0.423155413794674	0.641477282251817	NA	0.649529603253246	0.674486956312026	0.223461495118718	0.0689667372663252	0.925807469238795	0.148603774590314	0.317805753904836	0.804209570611995
tas0_mn_annmean	2.23369636120907e-08	0.332185071462933	0.00136090575610925	0.00454564123282242	6.6516934271732e-07	0.112952765671946	5.38407451955436e-09	5.60017163753201e-08	4.39519531880705e-11	3.05089287166993e-12	4.09746612315409e-05	1.46706913284333e-08	0.00326654923992331	0.045208774237486	NA	6.61390634655312e-05	0.0255267049219048	0.113322111136736	0.115779454195574	0.000528746542409309	0.130007725832586	0.000808779893493039
mnySWI	3.99365069503332e-06	0.143199837562922	0.000118139663392691	NA	0.000100772309623132	0.0195856916084272	4.80664915980533e-06	2.98679836419069e-09	0.00081324023990792	4.28558043470417e-05	0.0110736261786473	0.00010747019025148	2.97033131291258e-06	0.177138276254814	1.45511691584943e-06	NA	0.0270495861197104	0.100870607890779	0.189311250089867	0.148314740524291	0.474842134277826	5.56266144258188e-12
mnyCCI	0.130425248103287	0.24697017396865	0.01135095393626	0.0111302161379201	0.380020453878172	0.00227889489786914	0.13367207185645	0.29774454330265	0.201075599354924	0.206314637169803	2.95463356003722e-08	0.55700402271102	0.809267329931862	0.00396447892353491	0.000728485015452751	0.392370077841704	NA	6.61659370781997e-06	0.000245738490038949	0.0525452562177915	0.00791293494685208	0.0349347947125804
mnMean_cldamt	0.000126256893464571	0.75987934391771	0.0246729200799445	0.0924945689029857	0.000455116124507438	0.22932946009076	7.5596332250516e-05	2.45742773108404e-06	2.23252143396468e-05	3.59984082320963e-06	0.0108206407613509	5.63829592272747e-05	0.00221896318213033	0.0947973613694815	8.48294516853088e-08	0.00177614186158892	0.00101472323619278	NA	0.0376743546032809	0.37699991164776	0.0553647041287577	0.280460934474199
mnMean_tc	0.00352460878544658	0.644718053237724	0.223136414169825	0.472770247034056	0.00376782094701089	0.874507692033511	0.00239976171256329	3.33040401230278e-05	5.10345586235417e-06	1.96166549093491e-06	0.314750122623815	4.01955545292765e-06	8.20630533424627e-05	0.459917500657934	5.54688160736561e-06	0.00448021666928766	0.0801890255897479	9.46998124362608e-09	NA	0.035296184283879	0.0520445719486471	0.0683081931585625
pr0_mn_annsum	0.0165313083220848	0.735216839781179	0.00371575441174521	0.0782647239922025	0.085757033277748	0.00191196404178218	0.0141445098439024	0.0263660664971082	0.0162805567867479	0.013760516229754	6.08719661343571e-08	0.0546722673276374	0.305381823054343	0.00374711221255453	3.18009003219544e-06	0.0271647347972082	2.94696711478082e-10	6.66692365134391e-05	0.0137184115051727	NA	7.17027104357726e-10	0.380022510130249
snow0_mn_annsum	0.646107142231335	0.338725875408032	0.0960069629168148	0.0871201185167907	0.982994468658165	0.021917497264202	0.628320207357392	0.681295275027142	0.277368832314338	0.344754927454038	2.15008964270513e-05	0.742296232739882	0.802149947651096	0.0113465952619405	0.00834075563066583	0.856149265093144	1.56915369586841e-09	0.0028337188650438	0.0569101177930929	1.5389689522749e-11	NA	0.241073474247852
SnowDurationMedian	0.656745366293232	0.541137938218567	0.268146606204777	NA	0.795837734937421	0.390672406582105	0.48871876938302	0.0728865580747597	0.455924238873243	0.304673912959333	0.366612526463544	0.541001999813731	2.23298401991201e-09	0.236069451687909	0.227105109572159	0.0113295810510778	0.957766984457883	0.100315426734098	0.0158847448253476	0.62168821534008	0.894469477049237	NA

## Sheet: Variable_explanation
Variable	Explanation
Pearson correlation	pearson correlation coefficients (r) for site-dependent SEB-drivers and mixed-model estimates of surface energy flux and -component mean summer (JJA) magnitudes
number_study_units	number of study units used for calculation of pearson correlation coefficients
pvalues	significance of pearson correlation
note	vegetation SEB-data subset: upper right triangles; glacier SEB-data subset: lower left triangles
SEB_component_variables	Explanation
Rnetrad_mean_d	mean summer net radiation (Wm^-2)
H_mean	mean summer sensible heat flux (Wm^-2)
LE_mean	mean summer latent heat flux (Wm^-2)
G_mean	mean summer ground heat flux (Wm^-2)
Rnetrad_mean_ddKipmax	normalized mean summer net radiation (%)
H_meandKipmax	normalized mean summer sensible heat flux (%)
LE_meandKipmax	normalized mean summer latent heat flux (%)
G_meandKipmax	normalized mean summer ground heat flux (%)
Knet_mean_d	mean summer net shortwave radiation (Wm^-2)
Lnet_mean_d	mean summer net longwave radiation (Wm^-2)
Knet_mean_ddKipmax	normalized mean summer net shortwave radiation (%)
Lnet_mean_ddKipmax	normalized mean summer net longwave radiation (%)
Albedo_mean_d	mean summer surface shortwave albedo
dTsTa_mean	mean summer difference between surface and air temperature (°C)
Tsurf_mean	mean summer surface temperature (°C)
Tair_mean	mean summer air temperature (°C)
SEB_driver_variables	Explanation
lat_N	Latitude (positive towards north) in decimal degrees
SnowDurationMedian	Snow duration; median yearly snow cover duration (nr of days) across the years 2000-2020 derived by Inge Gruenberg (IG) for each study location from satellite-sensed daily snow cover (MODIS/Terra Snow Cover Daily L3 Global 0.05 Deg product MOD10C1; Hall & Riggs 2016)
Subzone	CAVM subzone; bioclimatic subzone extracted from the CAVM raster map for each site (levels: A-E; where A=coldest and E=warmest; Raynolds et al. 2019).
mnySWI	Summer Warmth; yearly summer warmth index (°C; i.e. annual sum of monthly mean temperatures above 0°C; Raynolds et al. 2008) averaged across the years 1979-2018, derived for each study site from daily temperature data (CHELSA V2.1; „tas“ variable; Karger D. N. et al. 2017; Karger et al. 2017)
CAVM_main_type	CAVM type; dominant CAVM type without number code (G for G1-4, S for S1-2, etc.) in the site-surrounding area (radius=500m), derived from the CAVM raster map (Raynolds et al. 2019).
mPermfrt	Permafrost extent; aggregated into the five classes: continuous permafrost (C; 90-100% extent); discontinuous permafrost: (D; 50-90% extent); sporadic or isolated patches of permafrost (Si; <50% extent), ocean/inland seas (o) and glaciers (g).
mCavmt_sVZ	Vegetation type; vegetation type of study site derived from in situ site descriptions. Vegetation type reflects the five main plant physiognomies (plus one glacier category) described in the Circumpolar Arctic Vegetation map (CAVM; Raynolds et al. 2019; i.e. B: barren and barren complexes, G: graminoid tundra, P: prostrate dwarf-shrub tundra, S: erect-shrub tundra, W: wetland complexes, GL: glaci…
tas0_mn_annmean	Temperature; mean annual temperature (°C) averaged across the years 1979-2018, extracted for each study site from daily temperature data (CHELSA V2.1; „tas“ variable; Karger D. N. et al. 2017; Karger et al. 2017)
mPermice	Permafrost ice content; five ground-ice content classes: high (h; >20% ice content), medium (m; 10-20% ice content), low (l; 0-10% ice content), ocean/inland seas (o), and glaciers (g).
mnMean_tc	Cloud temperature; average cloud-top temperature (°C) averaged for each study site across the years 1984-2016, derived from monthly satellite imaging radiometer data („tc“ product; ISCCP-Basic-H series: ISCCP-Basic.HGM.v01r00.GLOBAL; Rossow et al. 2016; Young et al. 2018)
snow0_mn_annsum	Snow amount; annual sum of snow (mm) averaged across the years 1979-2018, extracted for each study site from daily precipitation and temperature data (snow if mean daily temp<=0°C; CHELSA V2.1; „pr“ & „tas“ variables; Karger D. N. et al. 2017; Karger et al. 2017)
mnyCCI	Continentality; yearly Conrad's Continentality Index (°C; CCI=(1.7*(Tmax-Tmin)/sin(phi+10))-14, where Tmax[min] refer to the annual mean temperatures of the warmest[coldest] month, respectively, and phi refers to latitude in radians) averaged across the years 1979-2018, derived for each study site from daily temperature data (CHELSA V2.1; „tas“ variable; Karger D. N. et al. 2017; Karger et al. 20…
mnMean_cldamt	Cloud cover; average cloud cover (%)averaged for each study site and month across the years 1984-2016, across months 1-12, derived from monthly satellite imaging radiometer data („cldamt[_ir]“ product; ISCCP-Basic-H series: ISCCP-Basic.HGM.v01r00.GLOBAL; Rossow et al. 2016; Young et al. 2018)
pr0_mn_annsum	Precipitation; annual sum of precipitation (mm) averaged across the years 1979-2018, extracted for each study site from daily precipitation data (CHELSA V2.1; „pr“ variable; Karger D. N. et al. 2017; Karger et al. 2017)
mnALT	Altitude; mean altitude (m a.s.l.) in site-surrounding area with radius=500m, derived from the digital elevation model (DEM) raster mosaic ArcticDEM (100m spatial resolution; arcticdem_mosaic_100m_v3.0; Porter et al. 2018)
mnNaspect	North aspect; mean northness of the aspect (1 if north-exposed, -1 if south-exposed) in site-surrounding area with radius=500m, derived from the digital elevation model (DEM) raster mosaic ArcticDEM (100m spatial resolution; arcticdem_mosaic_100m_v3.0; Porter et al. 2018)
mnSLOPE	Slope; mean slope (°) in site-surrounding area with radius=500m, derived from the digital elevation model (DEM) raster mosaic ArcticDEM (100m spatial resolution; arcticdem_mosaic_100m_v3.0; Porter et al. 2018)
References	NA
Brown, J.; Ferrians, O.; Heginbottom, J.A.; Melnikov, E. (2002). Circum-Arctic Map of Permafrost and Ground-Ice Conditions, Version 2. [GDD318]. Boulder, Colorado USA. NSIDC: National Snow and Ice Data Center. doi: https://doi.org/. [09.09.2020].	NA
Hall, D. K. and G. A. Riggs. 2016. MODIS/Terra Snow Cover Daily L3 Global 0.05Deg CMG, Version 6. [MOD10C1]. Boulder, Colorado USA. NASA National Snow and Ice Data Center Distributed Active Archive Center. doi: https://doi.org/10.5067/MODIS/MOD10C1.006. [27.07.2020].	NA
Karger, D.N., Conrad, O., Böhner, J., Kawohl, T., Kreft, H., Soria-Auza, R.W., Zimmermann, N.E., Linder, P., Kessler, M. (2017). Climatologies at high resolution for the Earth land surface areas. Scientific Data. 4 170122. https://doi.org/10.1038/sdata.2017.122	NA
Karger D.N., Conrad, O., Böhner, J., Kawohl, T., Kreft, H., Soria-Auza, R.W., Zimmermann, N.E,, Linder, H.P., Kessler, M.. Data from: Climatologies at high resolution for the earth’s land surface areas. Dryad Digital Repository.http://dx.doi.org/doi:10.5061/dryad.kd1d4	NA
Porter, C.; Morin, P.; Howat, I.; Noh, M-J.; Bates, B.; Peterman, K.; Keesey, S.; Schlenk, M.; Gardiner, J.; Tomko, K.; Willis, M.; Kelleher, C.; Cloutier, M.; Husby, E.; Foga, S.; Nakamura, H.; Platson, M.; Wethington, M. Jr.; Williamson, C.; Bauer, G.; Enos, J.; Arnold, G.; Kramer, W.; Becker, P.; Doshi, A.; D’Souza, C.; Cummens, P.; Laurier, F.; Bojesen, M.. (2018), “ArcticDEM”, https://doi.or…	NA
Raynolds, M. K. et al. (2019). A raster version of the Circumpolar Arctic Vegetation Map (CAVM). Remote Sensing of Environment, 232, 111297.	NA
Raynolds, M. and Walker, D.A. (2019), “Raster Circumpolar Arctic Vegetation Map”, Mendeley Data, V1, doi: 10.17632/c4xj5rv6kv.1	NA
Raynolds, M.K., Comiso, J.C., Walker, D.A. & Verbyla, D. (2008). Relationship between satellite-derived land surface temperatures, arctic vegetation types, and NDVI. Remote Sensing of Environment, 112, 1884-1894.	NA
Rossow, W.B.; Walker, A.; Golea, V.; Knapp, K. R.; Young, A.; Inamdar A.; Hankins, B.; and NOAA's Climate Data Record Program (2016): International Satellite Cloud Climatology Project Climate Data Record, H-Series [HGM] NOAA National Centers for Environmental Information. [10.09.2020]. doi:10.7289/V5QZ281S	NA
Young, A.H.; Knapp, K.R.; Inamdar, A.; Hankins, W.; & Rossow, W. B. (2018). The international satellite cloud climatology project H-Series climate data record product. Earth System Science Data, 10(1), 583-593.	NA
